# Supplementary material for: Molecular Typing Reveals Distinct Mycoplasma genitalium Transmission Networks among a Cohort of Men Who Have Sex with Men and a Cohort of Women in France
Source: Microorganisms. 2022 Aug 6;10(8):1587. doi: 10.3390/microorganisms10081587 (PMC9413324; doi:10.3390/microorganisms10081587)
Supplement: Supplementary file 1 [file microorganisms-10-01587-s001.zip]

Archive with 3 entries (3 files):
- Figure S1.png
- microorganisms-1737561-Table S1v2.xlsx
- microorganisms-1737561-Table S2.pdf
