# Supplementary material for: Molecular Typing Reveals Distinct Mycoplasma genitalium Transmission Networks among a Cohort of Men Who Have Sex with Men and a Cohort of Women in France
Source: Microorganisms. 2022 Aug 6;10(8):1587. doi: 10.3390/microorganisms10081587 (PMC9413324; doi:10.3390/microorganisms10081587)
Supplement: Supplementary file 1 [file microorganisms-10-01587-s001.zip › microorganisms-1737561-Table S1v2.xlsx]

## Sheet: texte ST 30092021
Sequence type	GenBank accession nos	Nucleotidic sequence	Reference	Others corresponding sequences	Comments
1	GU226204.1	ACTTGAAACAATAACAACTTCTCTTCACTAAAGATTACTGGAGAGAACCCAGGATCATTTGGATTAGTAAGAAGCCAAAATGACAACTTAAATATTTCAAGTGTTACAAAGAATTCTAGTGATGATAATCTCAAGTATCTCAATGCTGTTGAGAAATACCTTGATGGTCAGCAAAACTTTGCAATCAGAAGGTATGATAACAACGGTAGAGCTTTATATGATATTAACTTA	Hjorth, S.V. et al. (2006), [9] PMID: 16757601	KC445161.1
2	GU226205.1	ACTTGAAACAATAACAACTTCTCTTCACTAAAGATTACTGGAGAGAACCCAGGATCATTTGGATTAGTAAGAAGCCAAAATGACAACTTAAATATTTCAAGTGTTACAAAGAATGTTAGTGATGATAATCTCAAGTATCTCAATGCTGTTGAGAAATACCTTGATGGTCAGCAAAACTTTGCAATCAGAAGGTATGATAACAACGGTAGAGCTTTATATGATATTAACTTA	Hjorth, S.V. et al. (2006), [9] PMID: 16757601	DQ248087.1 DQ248095.1 KC445148.1 MK673342.1 MK673343.1 MK673359.1 MK673360.1 MK673363.1 MK673364.1 MK673389.1 MK673420.1 MK673421.1 MK673428.1 MK673444.1 MGSP_8* MGSP_133* MGSP_165* 27_ST-M* 28_a_ST-M* 28_b_ST-M*
3	GU226206.1	ACTTGAAACAATAACAACTTCTCTTCACTGAAGATTACTGGAGAGAACCCAGGATCATTTGGACTAGTAAGAAGCCAAAATGAGAACTTAAACATCGCAAGTGTTACAAAGAATGGTAGTGATGATAATCTCAAGTATCTTAATGCTGTTGAGAAGTACCTTGATGGTCAGCAAAACTTTGCAATCAGAAGGTATGATAACAACGGTAGAGCTTTATATGATATTAACTTA	Hjorth, S.V. et al. (2006), [9] PMID: 16757601	DQ248092.1 KC445139.1 KC445141.1 KC445160.1 MK673446.1 25_ST-B* MZ361859.1 MZ361883.1 MZ361885.1 MZ361891.1
4	GU226207.1	ACTTGAAACAATAACAACTTCTCTTCACTGAAGATTACTGGAGAGAACCCAGGATCATTTGGACTAGTAAGAAGCCAAAATGAGAACTTAAACATCGCAAGTGTTACAAAGAATGATAGTGATGATAATCTCAAGTATCTTAATTCTGTTGAGAAATACCTTGATGGTCAGCAAAACTTTGCAATCAGAAGGTATGATAACAACGGTAGAGCTTTATATGATATTAACTTA	Hjorth, S.V. et al. (2006), [9] PMID: 16757601	FJ750833.1 KC445149.1 KC445153.1 MK673350.1 MK673351.1 MK673367.1 MK673368.1 MK673373.1 MK673374.1 MK673381.1 MK673382.1 MK673409.1 MK673424.1 MGSP_62* MGSP_80* MGSP_116* MGSP_129* MGSP_132* MGSP_144-5* MGSP_147* MGSP_154* MGSP_160* MGSP_161* MGSP_163* MGSP_171* MGSP_172* MGSP_173 1_ST-C* MZ361844.1 MZ361851.1 MZ361853.1 MZ361860.1 MZ361861.1 MZ361862.1 MZ361866.1 MZ361876.1 MZ361877.1 MZ361878.1…
5	GU226208.1	ACTTGAAACAATAACAACTTCTCTTCACTAAAGATTACTGGAGAGAACCCAGGATCATTTGGATTAGTAAGAAGCCAAAATGACAACTTAAATATTTCAAGTGTTACAAAGAATGTTAGTGATGATAATCTCAAGTATCTCAATGATGTTGAGAAATACCTTGATGGTCAGCAAAACTTTGCAATCAGAAGGTATGATAACAACGGTAGAGCTTTATATGATATTAACTTA	Hjorth, S.V. et al. (2006), [9] PMID: 16757601	FJ750839.1 MGSP_112*
6	GU226209.1	ACTTGAAACAATAACAACTTCTCTTCACTAAAGATTACTGGAGAGAACCCAGGATCATTTGGATTAGTAAGAAGCCAAAATGACAACTTAAACATCGCAAGTGTTACAAAGAATGTTAGTGATGATAATCTCAAGTATCTCAATGCTGTTGAGAAATACCTTGATGGTCAGCAAAACTTTGCAATCAGAAGGTATGATAACAACGGTAGAGCTTTATATGATATTAACTTA	Hjorth, S.V. et al. (2006), [9] PMID: 16757601	FJ750838.1 DQ248090.1 MK673348.1 MK673349.1 MK673361.1 MK673362.1 MK673383.1 MK673384.1 MK673425.1 MGSP_155* 35_a_ST-O* 35_b_ST-O* MZ361845.1 MZ361852.1 MZ361854.1 MZ361899.1 MZ361902.1
7	GU226210.1	ACTTGAAACAATAACAACTTCTCTTCACTAAAGATTACTGGAGAGAACCCAGGATCATTTGGACTAGTAAGAAGCCAAAATGAGAACTTAAACATCGCAAGTGTTACAAAGAATGGTAGTGATGATAATCTCAAGTATCTCAATGCTGTTGAGAAATACCTTGATGGTCAGCAAAACTTTGCAATCAGAAGGTATGATAACAACGGTAGAGCTTTATATGATATTAACTTA	Hjorth, S.V. et al. (2006), [9] PMID: 16757601	FJ750830.1 MK673346.1 MK673347.1 MK673354.1 MK673355.1 MK673356.1 MK673369.1 MK673370.1 MK673387.1 MK673396.1 MK673422.1 MK673432.1 MK673434.1 MK673435.1 MK673437.1 MGSP_169* 4_ST-E* 9_ST-E* 10_ST-E* 33_a_ST-E* 33_b_ST-E* MZ361909.1
8	GU226211.1	ACTTGAAACAATAACAACTTCTCTTCACTAAAGATTACTGGAGAGAACCCAGGATCATTTGGATTAGTAAGAAGCCAAAATGACAACTTAAATATTTCAAATGTTACAAAGAATGTTAGTGATGATAATCTCAAGTATCTCAATGATGTTGAGAAATACCTTGATGGTCAGCAAAACTTTGCAATCAGAAGGTATGATAACAACGGTAGAGCTTTATATGATATTAACTTA	Hjorth, S.V. et al. (2006), [9] PMID: 16757601	KC445146.1 MK673443.1 MGSP_151* 11_ST-L*
9	GU226212.1	ACTTGAAACAATAACAACTTCTCTTCACTAAAGATTACTGGAGAGAACCCAGGATCATTTGGATTAGTAAGAAGCCAAAATGACAACTTAAATATTTCAAGTGTTACAAAGAATGTTGTTACAAAGAATGTTAATGATGATAATCTCAAGTATCTCAATGCTGTTGAGAAATACCTTGATGGTCAGCAAAACTTTGCAATCAGAAGGTATGATAACAACGGTAGAGCTTTATATGATATTAACTTA	Hjorth, S.V. et al. (2006), [9] PMID: 16757601
10	GU226259.1	ACTTGAAACAATAACAACTTCTCTTCACTAAAGATTACTGGAGAGAACCCAGGATCATTTGGATTAGTAAGAAGCCAAAATGGCAACTTAAATATTTCAAGTGTTACAAAGAATGTTAGTGATGATAATCTCAAGTATCTCAATGATGTTGAGAAATACCTTGATGGTCAGCAAAACTTTGCAATCAGAAGGTATGATAACAACGGTAGAGCTTTATATGATATTAACTTA	Hjorth, S.V. et al. (2006), [9] PMID: 16757601
11	GU226213.1	ACTTGAAACAATAACAACTTCTCTTCACTAAAGATTACTGGAGAGAACCCAGGATCATTTGGATTAGTAAGAAGCCAAAATGACAACTTAAATATTTCAAGTGTTACAAAGAATGTTAGTGATGATAATCTCAAGTATCTCAATGCTGTTGAGAAATACCTTGATGATCGGCAAAACTTTGCAATCAGAAGGTATGATAACAACGGTAGAGCTTTATATGATATTAACTTA	Hjorth, S.V. et al. (2006), [9] PMID: 16757601
12	GU226214.1	ACTTGAAACAATAACAACTTCTCTTCACTAAAGATTACTGGAGAGAACCCAGGATCATTTGGATTAGTAAGAAGCCAAAATGACAACTTAAACATCGCAAGTGTTACAAAGAATGGTAGTGATGATAATCTCAAGTATCTCAATGCTGTTGAGAAATACCTTGATGGTCAGCAAAACTTTGCAATCAGAAGGTATGATAACAACGGTAGAGCTTTATATGATATTAACTTA	Hjorth, S.V. et al. (2006), [9] PMID: 16757601	MK673365.1 MK673366.1 26_ST-H*
13	GU226215.1	ACTTGAAACAATAACAACTTCTCTTCACTAAAGATTACTGGAGAGAACCCAGGATCATTTGGATTAGTAAGAAGCCAAAATGACAACTTAAATATTTCAAGTGTTACAAAGAATGTTAGTGATGATAATCTCAAGTATCTTAATAATGTTGAGAAGTACCTTAATGGTCAGCAAAACTTTGCAATCAGAAGGTATGATAACAACGGTAGAGCTTTATATGATATTAACTTA	Hjorth, S.V. et al. (2006), [9] PMID: 16757601
14	GU226216.1	ACTTGAAACAATAACAACTTCTCTTCACTGAAGATTACTGGAGAGAACCCAGGATCATTTGGACTAGTAAGAAGCCAAAATGAGAACTTAAACATCGCAAGTGTTACAAAGAATGGTAGTGATGATAATCTCAAGTATCTTAATGCTGTTGAGAAGTACCTTGATGGTAAGCAAAACTTTGCAATCAGAAGGTATGATAACAACGGTAGAGCTTTATATGATATTAACTTA	Hjorth, S.V. et al. (2006), [9] PMID: 16757601
15	GU226217.1	ACTTGAAACAATAACAACTTCTCTTCACTGAAGATTACTGGAGAGAACCCAGGATCATTTGGACTAGTAAGAAGCCAAAATGAGAACTTAAACATCGCAAGTGTTACAAAGAATGATAGTGATGATAATCTCAAGTATCTCAATGCTGTTGAGAAATACCTTGATGGTCAGCAAAACTTTGCAATCAGAAGGTATGATAACAACGGTAGAGCTTTATATGATATTAACTTA	Hjorth, S.V. et al. (2006), [9] PMID: 16757601
16	GU226218.1	ACTTGAAACAATAACAACTTCTCTTCACTAAAGATTACTGGAGAGAACCCAGGATCATTTGGATTAGTAAGAAGCCAAAATGACAACTTAAATATTTCAAGTGTTACAAAGAATGTTAGTTATGATAATCTCAAGTATCTCAATGATGTTGAGAAATACCTTGATGGTCAGCAAAACTTTGCAATCAGAAGGTATGATAACAACGGTAGAGCTTTATATGATATTAACTTA	Hjorth, S.V. et al. (2006), [9] PMID: 16757601
17	GU226219.1	ACTTGAAACAATAACAACTTCTCTTCACTAAAGATTACTGGAGAGAACCCAGGATCATTTGGATTAGTAAGAAGCCAAAATGACAACTTAAATATTTCAAGTGTTACAAAGAATGTTGGTGATGATAATCTCAAGTATCTCAATGATGTTGAGAAATACCTTGATGGTCAGCAAAACTTTGCAATCAGAAGGTATGATAACAACGGTAGAGCTTTATATGATATTAACTTA	Hjorth, S.V. et al. (2006), [9] PMID: 16757601
18	GU226220.1	ACTTGAAACAATAACAACTTCTCTTCACTAAAGATTACTGGAGAGAACCCAGGATCATTTGGATTAGTAAGAAGCCAAAATGACAACTTAAATATTTCAAGTGCTACAAAGAATGTTAGTGATGATAATCTCAAGTATCTCAATGATGTTGAGAAATACCTTGATGGTCAGCAAAACTTTGCAATCAGAAGGTATGATAACAACGGTAGAGCTTTATATGATATTAACTTA	Hjorth, S.V. et al. (2006), [9] PMID: 16757601
19	GU226221.1	ACTTGAAACAATAACAACTTCTCTTCACTAAAGATTACTGGAGAGAACCCAGGATCATTTGGATTAGTAAGAAGCCAAAATGACAACTTAAATATTTCAAGTGTTACAAAGAATGTTAGTGATGATAATCTCAAGTATCTCAATTATGTTGAGAAATACCTTGATGGTCAGCAAAACTTTGCAATCAGAAGGTATGATAACAACGGTAGAGCTTTATATGATATTAACTTA	Hjorth, S.V. et al. (2006), [9] PMID: 16757601
20	GU226222.1	ACTTGAAACAATAACAACTTCTCTTCACTAAAGATTACTGGAGAGAACCCAGGATCATTTGGATTAGTAAGAAGCCAAAATGACAACTTAAATATTTCAAATGTTACAAAGAATGTTAGTGATGATAATCTCAAGTATCTCAATGCTGTTGAGAAATACCTTGATGGTCAGCAAAACTTTGCAATCAGAAGGTATGATAACAACGGTAGAGCTTTATATGATATTAACTTA	Hjorth, S.V. et al. (2006), [9] PMID: 16757601
21	GU226223.1	ACTTGAAACAATAACAACTTCTCTTCACTAAAGATTACTGGAGAGAACCCAGGATCATTTGGATTAGTAAGAAGCCAAAATGACAACTTAAATATTTCAAGTGTTACAAAGAATGTTAGTTATGATAATCTCAAGTATCTCAATGCTGTTGAGAAATACCTTGATGGTCAGCAAAACTTTGCAATCAGAAGGTATGATAACAACGGTAGAGCTTTATATGATATTAACTTA	Hjorth, S.V. et al. (2006), [9] PMID: 16757601
22	GU226224.1	ACTTGAAACAATAACAACTTCTCTTCACTAAAGATTACTGGAGAGAACCCAGGATCATTTGGATTAGTAAGAAGCCAAAATGACAACTTAAATATTTCAAGTGTTACAAAGAATGTTAGTGATGATAATCTCAAGTATCTCAATACTGTTGAGAAATACCTTGATGGTCAGCAAAACTTTGCAATCAGAAGGTATGATAACAACGGTAGAGCTTTATATGATATTAACTTA	Hjorth, S.V. et al. (2006), [9] PMID: 16757601	KC445144.1
23	GU226225.1	ACTTGAAACAATAACAACTTCTCTTCACTAAAGATTACTGGAGAGAACCCAGGATCATTTGGATTAGTAAGAAGCCAAAATGACAACTTAAATATTTCAAGTGTTACAAAGAATGTTGGTGATGATAATCTCAAGTATCTCAATGCTGTTGAGAAATACCTTGATGGTCAGCAAAACTTTGCAATCAGAAGGTATGATAACAACGGTAGAGCTTTATATGATATTAACTTA	Hjorth, S.V. et al. (2006), [9] PMID: 16757601	MK673344.1 MK673345.1 MK673430.1
24	GU226226.1	ACTTGAAACAATAACAACTTCTCTTCACTAAAGATTACTGGAGAGAACCCAGGATCATTTGGATTAGTAAGAAGCCAAAATGACAACTTAAATATTTCAAGTGTTACAAAGAGTGTTAGTGATGATAATCTCAAGTATCTCAATGCTGTTGAGAAATACCTTGATGGTCAGCAAAACTTTGCAATCAGAAGGTATGATAACAACGGTAGAGCTTTATATGATATTAACTTA	Hjorth, S.V. et al. (2006), [9] PMID: 16757601	KC445158.1 MGSP_114* MGSP_140* 32_b_ST-J*
25	GU226227.1	ACTTGAAACAATAACAACTTCTCTTCACTAAAGATTACTGGAGAGAACCCAGGATCATTTGGATTAGTAAGAAGCCAAAATGACAACTTAAATATTTCAAATGTTACAAAGAATGTTAGTAATGATAATCTCAAGTATCTCAATGATGTTGAGAAATACCTTGATGGTCAGCAAAACTTTGCAATCAGAAGGTATGATAACAACGGTAGAGCTTTATATGATATTAACTTA	Hjorth, S.V. et al. (2006), [9] PMID: 16757601	DQ248088.1 KC445156.1
26	GU226228.1	ACTTGAAACAATAACAACTTCTCTTCACTAAAGATTACTGGAGAGAACCCAGGATCATTTGGATTAGTAAGAAGCCAAAATGACAACTTAAATATTTCAAGTGTTACAAAGAATGTTAGTGATGATAATCTCAAGTATCTCAATGCTGTTGAGAAATACCTTGATGATCAGCAAAACTTTGCAATCAGAAGGTATGATAACAACGGTAGAGCTTTATATGATATTAACTTA	Hjorth, S.V. et al. (2006), [9] PMID: 16757601	MK673416.1
27	GU226229.1	ACTTGAAACAATAACAACTTCTCTTCACTAAAGATTACTGGAGAGAACCCAGGATCATTTGGATTAGTAAGAAGCCAAAATGACAACTTAAATATTTTAAGTGTTACAAAGAATTTTAGTGATGATAATCTCAAGTATCTCAATGCTGTTGAGAAATACCTTGATGGTCAGCAAAACTTTGCAATCAGAAGGTATGATAACAACGGTAGAGCTTTATATGATATTAACTTA	Hjorth, S.V. et al. (2006), [9] PMID: 16757601
28	GU226230.1	ACTTGAAACAATAACAACTTCTCTTCACTAAAAATTACTGGAGAGAACCCAGGATCATTTGGATTAGTAAGAAGCCAAAATGACAACTTAAATATTTCAAGTGTTACAAAGAATATTAGTGATGATAATCTCAAGTATCTCAATGCTGTTGAGAAATACCTTGATGGTCAGCAAAACTTTGCAATCAGAAGGTATGATAACAACGGTAGAGCTTTATATGATATTAACTTA	Hjorth, S.V. et al. (2006), [9] PMID: 16757601
29	GU226231.1	ACTTGAAACAATAACAACTTCTCTTCACTAAAGATTACTGGAGAGAACCCAGGATCATTTGGATTAGTAAGAAGCCAAAATGACAACTTAAATATTTCAAGTGCTACAAAGAATGTTAATGATGATAATCTCAAGTATCTCAATGCTGTTGAGAAATACCTTGATGGTCAGCAAAACTTTGCAATCAGAAGGTATGATAACAACGGTAGAGCTTTATATGATATTAACTTA	Hjorth, S.V. et al. (2006), [9] PMID: 16757601
30	GU226232.1	ACTTGAAACAATAACAACTTCTCTTCACTAAAGATTACTGGAGAGAACCCAGGATCATTTGGATTAGTAAGAAGCCAAAATGACAACTTAAATATTTCAAATGTTACAAAGAATGTTGGTGATAATAATCTCAAGTATCTCAATGATGTTGAGAAATACCTTGATGGTCAGCAAAACTTTGCAATCAGAAGGTATGATAACAACGGTAGAGCTTTATATGATATTAACTTA	Hjorth, S.V. et al. (2006), [9] PMID: 16757601
31	GU226233.1	ACTTGAAACAATAACAACTTCTCTTCACTAAAGATTACTGGAGAGAACCCAGGATCATTTGGATTAGTAAGAAGCCAAAATGACAACTTAAACATCGCAAGTGTTACAAAGAATGTTGGTGATGATAATCTCAAGTATCTCAATGCTGTTGAGAAATACCTTGATGGTCAGCAAAACTTTGCAATCAGAAGGTATGATAACAACGGTAGAGCTTTATATGATATTAACTTA	Hjorth, S.V. et al. (2006), [9] PMID: 16757601
32	GU226234.1	ACTTGAAACAATAACAACTTCTCTTCACTAAAGATTACTGGAGAGAACCCAGGATCATTTGGATTAGTAAGAAGCCAAAATGACAACTTAAACATGGCAAGTGTTACAAAGAATGGTAGTGATGATAATCTCAAGTATCTCAATGCTGTTGAGAAATACCTTGATGGTCAGCAAAACTTTGCAATCAGAAGGTATGATAACAACGGTAGAGCTTTATATGATATTAACTTA	Hjorth, S.V. et al. (2006), [9] PMID: 16757601
33	GU226235.1	ACTTGAAACAATAACAACTTCTCTTCACTAAAGATTACTGGAGAGAACCCAGGATCATTTGGATTAGTAAGAAGCCAAAATGACAACTTAAATATTTCAAGTGTTACAAAGAATCCTAATGATGATAATCTCGAGTATCTCAATGCTGTTGAGAAATACCTTGATGGTCAGCAAAACTTTGCAATCAGAAGGTATGATAACAACGGTAGAGCTTTATATGATATTAACTTA	Hjorth, S.V. et al. (2006), [9] PMID: 16757601
34	GU226236.1	ACTTGAAACAATAACAACTTCTCTTCACTAAAGATTACTGGAGAGAACCCAGGATCATTTGGATTAGTAAGAAGCCAAAATGACAACTTAAATATTTCAAGTGTTACAAAGAATGTTAATTATGATTATCTCGATGCTGTTGAGAAATACCTTGATGGTCGGCAAAACTTTGCAATCAGAAGGTATGATAACAACGGTAGAGCTTTATATGATATTAACTTA	Hjorth, S.V. et al. (2006), [9] PMID: 16757601
35	GU226237.1	ACTTGAAACAATAACAACTTCTCTTCACTAAAGATTACTGGAGAGAACCCAGGATCATTTGGATTAGTAAGAAGCCAAAATGACAACTTAAATATTTCAAGTGTTACAAAGAATGATGCTATTGATGATAATCTCAAGTATCTTAATGATGTTGAGAAGTACCTTAATGGTCAGCAAAACTTTGCAATCAGAAGGTATGATAACAACGGTAGAGCTTTATATGATATTAACTTA	Hjorth, S.V. et al. (2006), [9] PMID: 16757601
36	GU226238.1	ACTTGAAACAATAACAACTTCTCTTCACTAAAGATTACTGGAGAGAACCCAGGATCATTTGGATTAGTAAGAAGCCAAAATGACAACTTAAATATTTCAAATGTTACAAAGAGTGTTACTGATGATAATCTCAAGTATCTCAATGATGTTGAGAAATACCTTGATGATAAGCAAAACTTTGCAATCAGAAGGTATGATAACAACGGTAGAGCTTTATATGATATTAACTTA	Hjorth, S.V. et al. (2006), [9] PMID: 16757601
37	GU226239.1	ACTTGAAACAATAACAACTTCTCTTCACTAAAGATTACTGGAGAGAACCCAGGATCATTTGGATTAGTAAGAAGCCAAAATGACAACTTAAATATTTCAAGTGTTATAAAGAGTACTAGTGATGATAATCTCAAGTATCTCAATGCTGTTAAGGAATACCTTGATGGTCAGCAAAACTTTGCAATCAGAAGGTATGATAACAACGGTAGAGCTTTATATGATATTAACTTA	Hjorth, S.V. et al. (2006), [9] PMID: 16757601
38	GU226240.1	ACTTGAAACAATAACAACTTCTCTTCACTAAAGATTACTGGAGAGAACCCAGGATCATTTGGATTAGTAAGAAGCCAAAATGACAACTTAAATATTCCAAGTATTACAAAGGGGGTTAGTAATGATAATCTCAAGTATCTCAATACTGTTGAGAAATACCTTGATGGTCAGCAAAACTTTGCAATCAGAAGGTATGATAACAACGGTAGAGCTTTATATGATATTAACTTA	Hjorth, S.V. et al. (2006), [9] PMID: 16757601
39	GU226241.1	ACTTGAAACAATAACAACTTCTCTTCACTGAAGATTACTGGAGAGAACCCAGGATCATTTGGACTAGTAAGAAGCCAAAATGAGAACTTAAACATCGCAAGTGTTACAAAGAATGATAATGATGATAATCTCAAGTATCTTAATTCTGTTGAGAAATACCTTGATGGTCAGCAAAACTTTGCAATCAGAAGGTATGATAACAACGGTAGAGCTTTATATGATATTAACTTA	Hjorth, S.V. et al. (2006), [9] PMID: 16757601	MK673403.1 MK673404.1 MK673405.1 MK673406.1
40	GU226242.1	ACTTGAAACAATAACAACTTCTCTTCACTGAAGATTACTGGAGAGAACCCAGGATCATTTGGACTAGTAAGAAGCCAAAATGAGAACTTAAACATCGCAAGTGTTACAAAGAATGATAGTGATGATAATCTCAAGTATCTTAATTCTGTTGAGAAATACCTTGATGATCAGCAAAACTTTGCAATCAGAAGGTATGATAACAACGGTAGAGCTTTATATGATATTAACTTA	Hjorth, S.V. et al. (2006), [9] PMID: 16757601
41	GU226243.1	ACTTGAAACAATAACAACTTCTCTTCACTGAAGATTACTGGAGAGAACCCAGGATCATTTGGACTAGTAAGAAGCCAAAATGAGAACTTAAACATCAAAAGTGTTACAAAGAATGATAGTGATGATAATCTCAAGTATCTTAATTCTGTTGAGAAATACCTTGATGATCAGCAAAACTTTGCAATCAGAAGGTATGATAACAACGGTAGAGCTTTATATGATATTAACTTA	Hjorth, S.V. et al. (2006), [9] PMID: 16757601
42	GU226244.1	ACTTGAAACAATAACAACTTCTCTTCACTGAAGATTACTGGAGAGAACCCAGGATCATTTGGACTAGTAAGAAGCCAAAATGAGAACTTAAACATCGCAAGTGTTACAAAGAATAATAGTAATGATAATCTCGAGTATCTTAATTCTGTTGAGAAATACCTTGATGGTCAGCAAAACTTTGCAATCAGAAGGTATGATAACAACGGTAGAGCTTTATATGATATTAACTTA	Hjorth, S.V. et al. (2006), [9] PMID: 16757601
43	GU226245.1	ACTTGAAACAATAACAACTTCTCTTCACTGAAGATTACTGGAGAGAACCCAGGATCATTTGGACTAGTAAAAAGCCAAAATGAGAACTTAAACATCGCAAGTGTTACAAAGAATGGTAGTGATGATAATCTCAAGTATCTTAATGCTGTTGAGAAGTACCTTGATGGTCAGCAAAACTTTGCAATCAGAAGGTATGATAACAACGGTAGAGCTTTATATGATATTAACTTA	Hjorth, S.V. et al. (2006), [9] PMID: 16757601
44	GU226246.1	ACTTGAAACAATAACAACTTCTCTTCACTGAAGATTACTGGAGAGAACCCAGGATCATTTGGACTAGTAAAAAGCCAAAATGAGAACTTAAACATCGCAAGTGTTACAAAGAATGGTAGTGATGATAATCTCAAGTATCTTAATGCTGTTGAGAAGTACCTTGATGGTCAGCAAAACTTTGCAATCAGAAGGTATGATAACAACGGTAGAGCTTTATATGATATTAACTTA	Hjorth, S.V. et al. (2006), [9] PMID: 16757601
45	GU226247.1	ACTTGAAACAATAACAACTTCTCTTCACTGAAGATTACTGGAGAGAACCCAGGATCATTTGGACTAGTAAGAAGCCAAAATGAGAACTTAAACATCGCAAGTGTTACAAAGAATGGTAGTGATGATAATCTCAAGTATCTTAATGATGTTGAGAAGTACCTTGATGGTCAGCAAAACTTTGCAATCAGAAGGTATGATAACAACGGTAGAGCTTTATATGATATTAACTTA	Hjorth, S.V. et al. (2006), [9] PMID: 16757601	KC445157.1 MK673358.1
46	GU226248.1	ACTTGAAACAATAACAACTTCTCTTCACTGAAGATTACTGGAGAGAACCCAGGATCATTTGGACTAGTAAGAAGCCAAAATGAGAACTTAAACATCGCAAGTGTTACAAAGAATGGTAGTGATGATAATCTCAAGTATCTTAATGCTGTTGAGAAGTACCTTGATGGTCAACAAAACTTTGCAATCAGAAGGTATGATAACAACGGTAGAGCTTTATATGATATTAACTTA	Hjorth, S.V. et al. (2006), [9] PMID: 16757601
47	GU226249.1	ACTTGAAACAATAACAACTTCTCTTCACTGAAGATTACTGGAGAGAACCCAGGATCATTTGGACTAGTAAGAAGCCAAAATGAGAACTTAAACATCGCAAGTGTTACAAAGAATGGTAGTGATGATAATCTCAAGTATCTTAGTGCTGTTGAGAAGTACCTTGATGGTCAGCAAAACTTTGCAATCAGAAGGTATGATAACAACGGTAGAGCTTTATATGATATTAACTTA	Hjorth, S.V. et al. (2006), [9] PMID: 16757601
48	GU226250.1	ACTTGAAACAATAACAACTTCTCTTCACTGAAGATTACTGGAGAGAACCCAGGATCATTTGGACTAGTAAGAAGCCAAAATGAGAACTTAAACATCGCAAGTGTTACAAAGAATGGTAATGATGATAATCTCAAGTATCTTAATGCTGTTGAGAAGTACCTTGATGGTCAGCAAAACTTTGCAATCAGAAGGTATGAT	Hjorth, S.V. et al. (2006), [9] PMID: 16757601
49	GU226251.1	ACTTGAAACAATAACAACTTCTCTTCACTGAAGATTACTGGAGAGAACCCAGGATCATTTGGACTAGTAAGAAGCCAAAATGACAACTTAAACATCGCAAGTGTTACAAAGAATGGTAGTGATGATAATCTCAAGTATCTTAATGCTGTTGAGAAGTACCTTGATGGTAAGCAAAACTTTGCAATCAGAAGGTATGATAACAACGGTAGAGCTTTATATGATATTAACTTA	Hjorth, S.V. et al. (2006), [9] PMID: 16757601
50	GU226252.1	ACTTGAAACAATAACAACTTCTCTTCACTGAAGATTACTGGAGAGAACCCAGGATCATTTGGATTAGTAAGAAGCCAAAATGAGAACTTAAACATCGCAAGTGTTACAAAGAATGGTAGTGATGATAATCTCGAGTATCTTAATGCTGTTGAGAAATACCTTGATGGTCAGCAAAACTTTGCAATCAGAAGGTATGATAACAACGGTAGAGCTTTATATGATATTAACTTA	Hjorth, S.V. et al. (2006), [9] PMID: 16757601
51	GU226253.1	ACTTGAAACAATAACAACTTCTCTTCACTAAAGATTACTGGAGAGAACCCAGGATCATTTGGATTAGTAAGAAGTCAAAATGAGAACTCAAACATCGCAAGTGTTACAAAGAATGATAGTGATGATAATCTCAAGTATCTTAATTCTGTTGAGAAATACCTTGATGGTCAGCAAAACTTTGCAATCAGAAGGTATGATAACAACGGTAGAGCTTTATATGATATTAACTTA	Hjorth, S.V. et al. (2006), [9] PMID: 16757601
52	GU226254.1	ACTTGAAACAATAACAACTTCTCTTCACTGAAGATTACTGGAGAGAACCCAGGATCATTTGGATTAGTAAGAAGCCAAAATGCGAACTTAAATATCGCAAGTGTTCAAAAGCAATCAGGTGATGATAATCTCAAGTATCTTAATGCTGTTGAGAAATACCTTGATGGTCAGCAAAACTTTGCAATCAGAAGGTATGATAACAACGGTAGAGCTTTATATGATATTAACTTA	Hjorth, S.V. et al. (2006), [9] PMID: 16757601	MK673429.1 MK673431.1 MGSP_118-9* MGSP_158*
53	GU226255.1	ACTTGAAACAATAACAACTTCTCTTCACTGAAGATTACTGGAGAGAACCCAGGATCATTTGGATTAGTAAGAAGCCAAAATGCGAACTTAAATATCGCAAGTGTTCAAAAGCAATCAGGTGATGATAATCTCAAGTATCTTAATTCTGTTGAGAAATACCTTAATGGTCAGCAAAACTTTGCAATCAGAAGGTATGATAACAACGGTAGAGCTTTATATGATATTAACTTA	Hjorth, S.V. et al. (2006), [9] PMID: 16757601
54	GU226256.1	ACTTGAAACAATAACAACTTCTCTTCACTAAAGATTACTGGAGAGAACCCAGGATCATTTGGATTAGTAAGAAGCCAAAATGACAACTTAAATATTTCAAGTGTTACAAAGAATGCTAATGATGATAATCTCAAGTATCTCAATGCTGTTGAGAAATACCTTGATGGTCAGCAAAACTTTGCAATCAGAAGGTATGATAACAACGGTAGAGCTTTATATGATATTAACTTA	Hjorth, S.V. et al. (2006), [9] PMID: 16757601
55	GU226257.1	ACTTGAAACAATAACAACTTCTCTTCACTGAAGATTACTGGAGAGAACCCAGGATCATTTGGACTAGTAAGAAGCCAAAATGAGAACTTAAAAATCGTAAGTGTTACAAAGAATGATAGTGATGATAATCTCAAGTATCTTAATTCTGTTGAGAAATACCTTGATGATCAGCAAAACTTTGCAATCAGAAGGTATGATAACAACGGTAGAGCTTTATATGATATTAACTTA	Hjorth, S.V. et al. (2006), [9] PMID: 16757601
56	GU226258.1	ACTTGAAACAATAACAACTTCTCTTCACTGAAGATTACTGGAGAGAATCCAGGATCATTTGGACTAGTAAGAAGCCAAAATGAGAACTTAAACATCGCAAGTGTTACAAAGAATGATAATAATGATAATCTCAAGTATCTTAATGCTGTTGAGAAGTACCTTGATGGTCAGCAAAACTTTGCAATCAGAAGGTATGATAACAACGGTAGAGCTTTATATGATATTAACTTA	Hjorth, S.V. et al. (2006), [9] PMID: 16757601
57	EU131379.1	ACTTGAAACAATAACAACTTCTCTTCACTGAAGATTACTGGAGAGAACCCAGGATCATTTGGACTAGTAAGAAGCCAAAATGAGAACTTAAACATCGCAAGTGTTACAAAGAATGGTAATAATGATAATCTCAAGTATCTTAATGCTGTTGAGAAGTACCTTGATGGTAAGCAAAACTTTGCAATCAGAAGGTATGATAACAACGGTAGAGCTTTATATGATATTAACTTA	Ma, L. et al. (2008), [24] PMID: 18664269
58	EU131380.1	ACTTGAAACAATAACAACTTCTCTTCACTGAAGATTACTGGAGAGAACCCAGGATCATTTGGATTAGTAAGAAGCCAAAATGCGAACTTAAATATCGCAAGTGTTCAAAAGCAATCAGGTGATGATAATCTCAAGTATCTTGATGCTGTTGAGAAATGCCTTGATGATCAGCAAAACTTTGCAATCAGAAGGTATGATAACAACGGTAGAGCTTTATATGATATTAACTTA	Ma, L. et al. (2008), [24] PMID: 18664269
59	EU131381.1	ACTTGAAACAATAACAACTTCTCTTCACTAAAGATTACTGGAGAGAACCCAGGATCATTTGGATTAGTAAGAAGCCAAAATGCGAACTTAAATATCGCAAGTGTTCAAAAGCAATCAGGTGATGATAATCTCAAGTATCTTAATGCTGTTGAGAAATACCTTGATGGTCAGCAAAACTTTGCAATCAGAAGGTATGATAACAACGGTAGAGCTTTATATGATATTAACTTA	Ma, L. et al. (2008), [24] PMID: 18664269
60	EU131382.1	ACTTGAAACAATAACAACTTCTCTTCACTGAAGATTACTGGAGAGAACCCAGGATCATTTGGACTAGTAAGAAACCAAAATGAGAACTTAAACATCGCAAGTGTTACAAAGAATGGTAGTGATGATAATCTCAAGTATCTTAATGCTGTTGAGAAGTACCTTGATGGTCAGCAAAACTTTGCAATCAGAAGGTATGATAACAACGGTAGAGCTTTATATGATATTAACTTA	Ma, L. et al. (2008), [24] PMID: 18664269
61	FJ750827.1	AGTTGATGAAACCTTAACCCCTTGGACTTGAAACAATAACAACTTCTCTTCACTAAAGATTACTGGAGAGAACCCAGGATCATTTGGATTAGTAAGAAGCCAAAATGACAACTTAAATATTTCAAGTGTTACAAAGAATGTTAGTGATGATAATCTCAAGTATCTTAATTCTGTTGAGAAATACCTTGATGGTCAGCAAAACTTTGCAATCAGAAGGTATGATAACAACGGTAGAGCTTTATATGATATTAACTTAGCAAAAATGGAAAACCCCTCAACGG	Musatovova, O. et al. (2009), [33] PMID: 19261784
62	FJ750828.1	AGTTGATGAAACCTTAACCCCTTGGACTTGAAACAATAACAACTTCTCTTCACTAAAGATTACTGGAGAGAACCCAGGATCATTTGGACTAGTAAGAAGCCAAAATGAGAACTTAAACATCGCAAGTGTTACAAAGAATGATAGTGATGATAATCTCAAGTATCTTAATTCTGTTGAGAAATACCTTGATGGTCAGCAAAACTTTGCAATCAGAAGGTATGATAACAACGGTAGAGCTTTATATGATATTAACTTAGCAAAAATGGAAAACCCCTCAACGG	Musatovova, O. et al. (2009), [33] PMID: 19261784	KF017612.1 MK673401.1 MK673402.1 MK673441.1 MGSP_142*
63	FJ750829.1	AGTTGATGAAACCTTAACCCCTTGGACTTGAAACAATAACAACTTCTCTTCACTGAAGATTACTGGAGAGAACCCAGGATCATTTGGACTAGTAAGAAGCCAAAATGAGAACTTAAACATCGCAAGTGTTACAAAGAATGGTAGTGATGATAATCTCAAGTATCTCAATGCTGTTGAGAAATACCTTGATGGTCAGCAAAACTTTGCAATCAGAAGGTATGATAACAACGGTAGAGCTTTATATGATATTAACTTAGCAAAAATGGAAAACCCCTCAACGG	Musatovova, O. et al. (2009), [33] PMID: 19261784
64	FJ750831.1	AGTTGATGAAACCTTAACCCCTTGGACTTGAAACAATAACAACTTCTCTTCCCTGAAGATTACTGGAGAGAACCCAGGATCATTTGGACTAGTAAGAAGCCAAAATGAGAACTTAAACATCGAAAGTGTTACAAAGAATGATAGTGATGATAATCTCAAGTATCTTAATTCTGTTGAGAAATACCTTGATGGTCAGCAAAACTTTGCAATCAGAAGGTATGATAACAACGGTAGAGCTTTATATGATATTAACTTAGCAAAAATGGAAAACCCCTCAACGG	Musatovova, O. et al. (2009), [33] PMID: 19261784
65	FJ750832.1	AGTTGATGAAACCTTAACCCCTTGGACTTGAAACAATAACAACTTCTCTTCACTAAAGATTACTGGAGAGAACCCAGGATCATTTGGATTAGTAAGAAGCCAAAATGACAACTTAAACATCGCAAGTGTTACAAAGAATGCTAGTGATGATAATCTCAAGTATCTCAATGCTGTTGAGAAATACCTTGATGGTCAGCAAAACTTTGCAATCAGAAGGTATGATAACAACGGTAGAGCTTTATATGATATTAACTTAGCAAAAATGGAAAACCCCTCAACGG	Musatovova, O. et al. (2009), [33] PMID: 19261784
66	FJ750834.1	AGTTGATGAAACCTTAACCCCTTGGACTTGAAACAATAACAACTTCTCTTCACTAAAGATTACTGGAGAGAACCCAGGATCATTTGGATTAGTAAGAAGCCAAAATGACAACTTAAATATTTCAAGTGTTACAAAGGATGTTAGTGATGATAATCTCAAGTATCTCAATGCTGTTGAGAAATACCTTGATGGTCAGCAAAACTTTGCAATCAGAAGGTATGATAACAACGGTAGAGCTTTATATGATATTAACTTAGCAAAAATGGAAAACCCCTCAACGG	Musatovova, O. et al. (2009), [33] PMID: 19261784
67	FJ750835.1	AGTTGATGAAACCTTAACCCCTTGGACTTGAAACAATAACAACTTCTCTTCACTGAAGATTACTGGAGAGAATCCAGGATCATTTGGATTAGTAAGAAGCCAAAATGCGAACTTAAATATCGCAAGTGTTCAAAAGCAATCAGGTGATGATAATCTCAAGTATCTTAATGCTGTTGAGAAATACCTTGATGGTCAGCAAAACTTTGCAATCAGAAGGTATGATAACAACGGTAGAGCTTTATATGATATTAACTTAGCAAAAATGGAAAACCCCTCAACGG	Musatovova, O. et al. (2009), [33] PMID: 19261784
68	FJ750836.1	AGTTGATGAAACCTTAACCCCTTGGACTTGAAACAATAACAACTTCTCTTCACTAAAGATTACTGGAGAGAACCCAGGATCATTTGGATTAGTAAGAAGCCAAAATGACAACTTAAATATTTCAAGTGTTACAGTTAGTGGTGATAATCTCAAGTATCTCAATGCTGTTGAGAAATACCTTGATGGTCAGCAAAACTTTGCAATCAGAAGGTATGATAACAACGGTAGAGCTTTATATGATATTAACTTAGCAAAAATGGAAAACCCCTCAACGG	Musatovova, O. et al. (2009), [33] PMID: 19261784
69	FJ750837.1	AGTTGATGAAACCTTAACCCCTTGGACTTGAAACAATAACAACTTCTCTTCACTAAAGATTACTGGAGAGAACCCAGGATCATTTGGATTAGTAAGAAGCCAAAATGACAACTTAAATATTTCAAGTGTTACAAGTGGTGATAATCTCAAGTATCTCAATGCTGTTGAGAAATACCTTGATGGTCAGCAAAACTTTGCAATCAGAAGGTATGATAACAACGGTAGAGCTTTATATGATATTAACTTAGCAAAAATGGAAAACCCCTCAACGG	Musatovova, O. et al. (2009), [33] PMID: 19261784
70	FJ750840.1	GTTGATGAAACCTTAACCCCTTGGACTTGAAACAATAACAACTTCTCTTCACTAAAGATTACTGGAGAGAACCCAGGATCATTTGGATTAGTAAGAAGCCAAAATGACAACTTAAATATTTCAAATGTTACAAAGAATGTTAGTGATGATAATCTCAAGTATCTCAATTATGTTGAGAAATACCTTGATGATCAGCAAAACTTTGCAATCAGAAGGTATGATAACAACGGTAGAGCTTTATATGATATTAACTTAGCAAAAATGGAAAACCCCTCAACGGA	Musatovova, O. et al. (2009), [33] PMID: 19261784	MK673427.1
71	FJ750841.1	GTTGATGAAACCTTAACCCCTTGGACTTGAAACAATAACAACTTCTCTTCACTAAAGATTACTGGAGAGAACCCAGGATCATTTGGATTAGTAAGAAGCCAAAATGACAACTTAAATATTTCAAGTGTTACAGATAAGGTTAGTCATGATAATCTCATGTATCTCAATGCTGTTGAGAAATACCTTGATGATCAGCAAAACTTTGCAATCAGAAGGTATGATAACAACGGTAGAGCTTTATATGATATTAACTTAGCAAAAATGGAAAACCCCTCAACGGA	Musatovova, O. et al. (2009), [33] PMID: 19261784
72	FJ750842.1	AGTTGAAGAAACCTTAACCCTTTGGACTTGAAACAATAACAACTTCTCTTCACTGAAGATTACTGGAGAGAATCCAGGATCATTTGGATTAGTAAGAAGCCAAAATGCGAACTTAAATATCGCAAGTGTTCAAAAGCAATCTGGTGATGATAATCTCAAGTATCTTAATGCTGTTGAGAAATACCTTGATGGTCAGCAAAACTTTGCAATCAGAAGGTATGATAACAACGGTAGAGCTTTATATGACATTAACTTAGCGAAAATGCCCAACCCCGCAACGG	Musatovova, O. et al. (2009), [33] PMID: 19261784
73	FJ750843.1	AGTTGATGAAACCTTAACCCCTTGGACTTGAAACAATAACAACTTCTCTTCACTAAAGATTACTGGAGAGAACCCAGGATCATTTGGATTAGTAAGAAGCCAAAATGACAACTTAAATATTTCAAGTGTTACAAAGAATGCTGATTATGATAATCTCAAGTATCTTAATAATGTTGAGAAGTACCTTAATGGTCAGCAAAACTTTGCAATCAGAAGGTATGATAACAACGGTAGAGCTTTATATGATATTAACTTAGCAAAAATGGAAAACCCCTCAACGG	Musatovova, O. et al. (2009), [33] PMID: 19261784
74	FJ750844.1	AGTTGTTGAAACCTTAACCCCTTGGACTTGAAACAATAACAACTTCTCTTCACTAAAGATTACTGGAGAGAACCCAGGATCATTTGGATTAGTAAGAAGCCAAAATGACAACTTAAATATTTCAAGTGTTACAAAGAATGTTAGTGATGATAATCTCAAGTATCTCAATGCTGTTGAGAAATACCTTGATGGTCAGCAAAACTTTGCAATCAGAAGGTATGATAACAACGGTAGAGCTTTATATGATATTAACTTAGCAAAAATGGAAAACCCCTCAACGA	Musatovova, O. et al. (2009), [33] PMID: 19261784
75	DQ248089.1	GTGATGTTGTTAGTGATTGTGTGAAAAAAATTGTTTATAATTAAGTTTGTATGCACCAACCAAAGAAAAGACTGGCTAAGAAGTCTTGAGCCTTTCTAACCGCTGCACTTACCCTTGGGGTTGTAACAGGTGTAGGTGGTTATTTTCTCTTTAACCAAAATAAGCAACGTAGTAGCGTGAGCAACTTTGCTTACCAACCCAAGCAGTTAAGTGTTAAACACCAACAAGCAGTTGATGAAACATTAACCCCTTGGACTTGAAACAATAACAACTTCTCTTCACTGAAGATTACTGGAGAGAACCCAGGATCATTTGGACTAGTAAGAAGCCAAAATGAGAACTTAAACATCGCAAGTGTTACAAAGCATAGTAGTGATGATAATCTCAAGTATCTTAATG…	Iverson-Cabral, S.L. et al. (2006), [34] PMID: 16790744	MN543061.1
76	DQ248091.1	GTGATGTTGTTAGTGATTGTGTGAAAAAAATTATTTATAATTAAGTTTGTATGCACCAACCAAAGAAAAGACTGGCTAAGAAGTCTTGAGCCTTTCTAACCGCTGCACTTACCCTTGGGGTTATAACAGGTGTAGGTGGTTATTTTCTCTTTAACCAAAATAAGCAACGTAGTAGCATGAGCAACTTTGCTTACCAACCCAAGCAGTTAAGTGTTAAACACCAACAAGCAGTTGATGAAACATTAACCCCTTGGACTTGAAACAATAACAACTTCTCTTCACTAAAGATTACTGGAGAGAACCCAGGATCATTTGGATTAGTAAGAAGCCAAAATGACAACTTAAACATCGCAAGTGCTACAAAGAATGTTAATGATGATAATCTCAAGTATCTCAATA…	Iverson-Cabral, S.L. et al. (2006), [34] PMID: 16790744
77	DQ248093.1	GTGATGTTGTTAGTGATTGTGTGAAAAAAATTGTTTATAATTAAGTTTGTATGCACCAACCAAAGAAAAGACTGGCTAAGAAGTCTTGAGCCTTTCTAACCGCTGCACTTACCCTTGGGGTTATAACAGGTGTAGGTGGTTATTTTCTCTTTAACCAAAATAAGCAACGTAGTAGCGTGAGCAACTTTGCTTACCAACCCAAGCAGTTAAGTGTTAAACACCAACAAGCAGTTGATGAAACCTTAACCCCTTGGACTTGAAACAATAACAACTTCTCTTCACTAAAGATTACTGGAGAGAACCCAGGATCATTTGGATTAGTAAGAAGCCAAAATGACAACTTAAATATTTCAAGTGTTACAAAGAATGTTAGTGATGATAATCTCAAGTATCTCAATA…	Iverson-Cabral, S.L. et al. (2006), [34] PMID: 16790744
78	DQ248094.1	GTGATGTTGTTAGTGATTGTGTGAAAAAAAATGTTTATAATTAAGTTTGTATGCACCAACCAAAGAAAAGACTGGCTAAGAAGTCTTGAGCCTTTCTAACCGCTGCACTTACCCTTGGGGTTGTAACAGGTGTAGGTGGTTATTTTCTCTTTAACCAAAATAAGCAACGTAGTAGCGTGAGCAACTTTGCTTACCAACCCAAGCAGTTAAGTGTTAAACACCAACAAGCAGTTGATGAAACATTAACCCCTTGGACTTGAAACAATAACAACTTCTCTTCACTGAAGATTACTGGAGAGAACCCAGGATCATTTGGACTAGTAAGAAGCCAAAATGAGAACTTAAACATCGCAAGTGTTACAAAGCATGGTAGTGATGATAATCTCAAGTATCTTAATG…	Iverson-Cabral, S.L. et al. (2006), [34] PMID: 16790744
79	HM565865.1	ACTTGAAACAATAACAACTTCTCTTCACTAAAGATTACTGGAGAGAACCCAGGATCATTTGGATTAGTAAGAAGCCAAAATGACAACTTAAATATTTCAAGTGTTATAAAGAATGTTAGTGATGATAATCTCAAGTATCTCAATGCTGTTGAGAAATACCTTGATGGTCAGCAAAACTTTGCAATCAGAAGGTATGATAACAACGGTAGAGCTTTATATGATATTAACTTAGCAAAAATGGAAAACCCCTCAACGG	Cazanave, C. et al. (2012), [16] PMID: 22160316
80	HM565866.1	ACTTGAAACAATAACAACTTCTCTTCACTAAAGATTACTGGAGAGAACCCAGGATCATTTGGATTAGTAAGAAGCCAAAATGACAACTTAAATATTTCAAGTGTTGCAAAGAATGTTAGTGATGATAATCTCAAGTATCTCAATGCTGTTGAGAAATACCTTGATGGTCAGCAAAACTTTGCAATCAGAAGGTATGATAACAACGGTAGAGCTTTATATGATATTAACTTAGCAAAAATGGAAAACCCCTCAACGG	Cazanave, C. et al. (2012), [16] PMID: 22160316
81	HM565867.1	ACTTGAAACAATAACAACTTCTCTTCACTAAAGATTACTGGAGAGAACCCAGGATCATTTGGATTAGTAAGAAGCCAAAATGACAACTTAAATATTTCAAGTGTTACAAAGAATGTTAATGATGATAATCTCAAGTATCTCAATACTGTTGAGAAATACCTTGATGGTCAGCAAAACTTTGCAATCAGAAGGTATGATAACAACGGTAGAGCTTTATATGATATTAACTTAGCAAAAATGGAAAACCCCTCAACGG	Cazanave, C. et al. (2012), [16] PMID: 22160316
82	HM565868.1	ACTTGAAACAATAACAACTTCTCTTCACTGAAGATTACTGGAGAGAACCCAGGATCATTTGGATTAGTAAGAAGCCAAAATGCGAACTTAAATATCGCAAATGTTCAAAAGCAATCAGGTGATGATAATCTCAAGTATCTTAATTCTGTTGAGAAATACCTTGATGGTCAGCAAAACTTTGCAATCAGAAGGTATGATAACAACGGTAGAGCTTTATATGATATTAACTTAGCAAAAATGGAAAACCCCTCAACGG	Cazanave, C. et al. (2012), [16] PMID: 22160316
83	HM565869.1	ACTTGAAACAATAACAACTTCTCTTCACTGAAGATTACTGGAGAGAACCCAGGATCATTTGGACTAGTAAGAAGCCAAAATGAGAACTTAAACATCGCAAGTGTTACAAAGAATGATAGTGTTGATAATCTCAAGTATCTTAATTCTGTTGAGAAATACCTTGATGGTCAGCAAAACTTTGCAATCAGAAGGTATGATAACAACGGTAGAGCTTTATATGATATTAACTTAGCAAAAATGGAAAACCCCTCAACGG	Cazanave, C. et al. (2012), [16] PMID: 22160316
84	HM565870.1	ACTTGAAACAATAACAACTTCTCTTCACTAAAGATTACTGGAGAGAACCCAGGATCATTTGGATTAGTAAGAAGCCAAAATGACAACTTAAATATTTCAAGTGTTACAAAGAATGTTGGGGATGATAATCTCAAGTATCTCAATGCTGTTGAGAAATACCTTGATGGTCAGCAAAACTTTGCAATCAGAAGGTATGATAACAACGGTAGAGCTTTATATGATATTAACTTAGCAAAAATGGAAAACCCCTCAACGG	Cazanave, C. et al. (2012), [16] PMID: 22160316
85	HM565871.1	ACTTGAAACAATAACAACTTCTCTTCACTGAAGATTACTGGAGAGAACCCAGGATCATTTGGACTAGTAAGAAGCCAAAATGACAACTTAAATATTTCAAGTGTTACAAAGGATGGTAATGATGATAATCTCAAGTATCTTAATACTGTTGAGAAGTACCTTGATGGTCAGCAAAACTTTGCAATCAGAAGGTATGATAACAACGGTAGAGCTTTATATGATATTAACTTAGCAAAAATGGAAAACCCCTCAACGG	Cazanave, C. et al. (2012), [16] PMID: 22160316
86	HM565872.1	ACTTGAAACAATAACAACTTCTCTTCACTAAAGATTACTGGAGAGAACCCAGGATCATTTGGATTAGTAAGAAGCCAAAATGACAACTTAAATATTTCAAGTGTTACAAAGAATGTTAGTGATGATAATTTCAAGTATCTCAATGATGTTGAGAAATACCTTGATGGTCAGCAAAACTTTGCAATCAGAAGGTATGATAACAACGGTAGAGCTTTATATGATATTAACTTAGCAAAAATGGAAAACCCC	Cazanave, C. et al. (2012), [16] PMID: 22160316
87	JQ439991.1	ACTTGAAACAATAACAACTTCTCTTCACTAAAGATTACTGGAGAGAACCCAGGATCATTTGGATTAGTAAGAAGCCAAAATGACAACTTAAATATTTCAAGTGTTACAAAGAATGTTAATGATAATCTCAAGTATCTCAATGCTGTTGAGAAATACCTTGATGGTCAGCAAAACTTTGCAATCAGAAGGTATGATAACAACGGTAGAGCTTTATATGATATTAACTTAGCAAAAATGGAAAACCCCTCAACGG	Chrisment, D. et al. (2012), [35] PMID: 22773740
88	JQ439992.1	ACTTGAAACAATAACAACTTCTCTTCACTAAAGATTACTGGAGAGAACCCAGGATCATTTGGATTAGTAAGAAGCCAAAATGACAACTTAAACATCGCAAGTGTTACAAAGGATGTTAGTGATGATAATCTCAAGTATCTCAATGCTGTTGAGAAATACCTTGATGGTCAGCAAAACTTTGCAATCAGAAGGTATGATAACAACGGTAGAGCTTTATATGATATTAACTTAGCAAAAATGGAAAACCCCTCAACGG	Chrisment, D. et al. (2012), [35] PMID: 22773740
89	JQ439993.1	ACTTGAAACAATAACAACTTCTCTTCACTGAAGATTACTGGAGAGAACCCAGGATCATTTGGACTAGTAAGAAGCCAAAATGAGAACTTAAACATCGCAAGTGTTACAAAGAATGATGATGATGATAATCTCAAGTATCTTAATTCTGTTGAGAAATACCTTGATGGTCAGCAAAACTTTGCAATCAGAAGGTATGATAACAACGGTAGAGCTTTATATGATATTAACTTAGCAAAAATGGAAAACCCCTCAACGG	Chrisment, D. et al. (2012), [35] PMID: 22773740
90	KC445140.1	TTAACCCCTTGGACTTGAAACAATAACAACTTCTCTTCACTAAAGATTACTGGAGAGAACCCAGGATCATTTGGACTAGTAAGAAGCCAAAATGAGAACTTAAACATCGCAAGTGTTACAAAGAATGGTAGTGATGATAATCTCAAGTATCTCAATGCTGTTGAGAAATACCTTGATGGTCAGCAAAACTTTGCAATTAGAAGGTATGATAACAACGGTAGAGCTTTATATGATATTAACTTAGCAAAAATGGAAAACCCCTCAACG	Pond, L.J. et al. (2014), [36] PMID: 24280088
91	KC445142.1	ACTTAACCCCTTGGACTTGAAACAATAACAACTTCTCTTCACTAAAGATTACTGGAGAGAACCCAGGATCATTTGGATTAGTAAGAAGTCAAAATGACAACTTAAATATTTCAAGTGTTACAAAGAATGTTAGTGATGATAATCTCAAGTATCTCAATGCTGTTGAGAAATACCTTGATGGTCAGCAAAACTTTGCAATCAGAAGGTATGATAACAACGGTAGAGCTTTATATGATATTAACTTAGCAAAAATGGAA	Pond, L.J. et al. (2014), [36] PMID: 24280088	KC445150.1
92	KC445143.1	CCTTAACCCCTTGGACTTGAAACAATAACAACTTCTCTTCACTAAAGATTACTGGAGAGAACCCAGGATCATTTGGATTAGTAAGAAGCCAAAATGACAACTTAAATATTTCAAATGTTACAAAGAATGTTAGTGATGATAATCTCAAGTATCTCAATAATCTTGAGAAATACCTTGATGGTCAGCAAAACTTTGCAATCAGAAGGTATGATAACAACGGTAGAGCTTTATATGATATTAACTTAGCAAAAATGGAA	Pond, L.J. et al. (2014), [36] PMID: 24280088
93	KC445145.1	CCTTAACCCCTTGGACTTGAAACAATAACAACTTCTCTTCACTGAAGATTACTGGAGAGAACCCAGGATCATTTGGACTAGTAAGAAGCCAAAATGAGAACTTAAACATCGCAAGTGTTACAAAGAATGTTAGTGATGATAATCTCAAGTATCTTAATGCTGTTGAGAAGTACCTTGATGGTCAGCAAAACTTTGCAATCAGAAGGTATGATAACAACGGTAGAGCTTTATATGATATTAACTTAGCAAAAATGGAA	Pond, L.J. et al. (2014), [36] PMID: 24280088	MK361872.1 MK361893.1 MK361911.1
94	KC445147.1	CCTTAACCCCTTGGACTTGAAACAATAACAACTTCTCTTCACTAAAGATTACTGGAGAGAACCCAGGATCATTTGGATTAGTAAGAAGCCAAAATGACAGCTTAAATATTTCAAATGTTACAAAGAATGTTAGTGATGATAATCTCAAGTATCTCAATGATGTTGAGAAATACCTTGATGGTCGGCAAAACTTTGCAATCAGAAGGTATGATAACAACGGTAGAGCTTTATATGATATTAACTTAGCAAAAATGGAA	Pond, L.J. et al. (2014), [36] PMID: 24280088
95	KC445151.1	CCTTAACCCCTTGGACTTGAAACAATAACAACTTCTCTTCACTAAAGATTACTGGAGAGAACCCAGGATCATTTGGACTAGTAAGAAGCCAAAATGAGAACTTAAACATCGCAAGTGTTACAAAGAATGGTAGTGATGATAATCTCAAGTATCTCAATGCTGTTGAGAAATACCTTGATGATCAGCAAAACTTTGCAATCAGAAGGTATGATAACAACGGTAGAGCTTTATATGATATTAACTTAGCAAAAATGGAA	Pond, L.J. et al. (2014), [36] PMID: 24280088
96	KC445152.1	CTTAACCCCTTGGACTTGAAACAATAACAACTTCTCTTCACTAAAGATTACTGGAGAGAACCCAGGATCATTTGGATTAGTAAGAAGCCAAAATGACAACTTAAATATTTCAAGTGTTACAAAGAATGCTAGTGATGATAATCTCAAGTATCTCAATGCTGTTGAGAAATACCTTGATGGTCAGCAAAACTTTGCAATCAGAAGGTATGATAACAACGGTAGAGCTTTATATGATATTAACTTAGCAAAAATGGAA	Pond, L.J. et al. (2014), [36] PMID: 24280088
97	KC445154.1	TTAACCCCTTGGACTTGAAACAATAACAACTTCTCTTCACTGAAGATTACTGGAGAGAACCCAGGATCATTTGGACTAGTAAGAAGCCAAAATGACAACTTAAACATCGCAAGTGTTAAAGAGAATAATAGTGATGATAATCTCAAGTATCTTAATTCTGTTGAGAAATACCTTGATGGTCAGCAAAACTTTGCAATCAGAAGGTATGATAACAACGGTAGAGCTTTATATGATATTAACTTAGCAAAAATGGAAAACCCCTCAACGGA	Pond, L.J. et al. (2014), [36] PMID: 24280088
98	KC445155.1	TAACCCCTTGGACTTGAAACAATAACAACTTCTCTTCACTAAAGATTACTGGAGAGAACCCAGGATCATTTGGACTAGTAAGAAGCCAAAATGAGAACTTAAACATCGCAAGTGTTACAAAGAATGGTAGTGATGATAATCTCAAGTATCTCAATGCTGTTGAGAAATACCTTTATGGTCAGCAAAACTTTGCAATCAGAAGGTATGATAACAACGGTAGAGCTTTATATGATATTAACTTAGCAAAAATGGAAAACCCCTCAACGG	Pond, L.J. et al. (2014), [36] PMID: 24280088
99	KC445159.1	CCTTAACCCCTTGGACTTGAAACAATAACAACTTCTCTTCACTAAAGATTACTGGAGAGAACCCAGGATCATTTGGATTAGTAAGAAGCCAAAATGACAACTTAAACATCGCAAGTGTTACAAAAAATGGCAGTGATGATAATCTCAAGTATCTTAATAATGTTGAGAAGTACCTTAATGGTCAGCAAAACTTTGCAATCAGAAGGTATGATAACAACGGTAGAGCTTTATATGATATTAACTTAGCAAAAATGGAA	Pond, L.J. et al. (2014), [36] PMID: 24280088
100	KF017613.1	ACTTGAAACAATAACAACTTCTCTTCACTAAAGATTACTGGAGAGAACCCAGGATCATTTGGATTAGTAAGAAGCCAAAATGACAACTTAAATATTTCAAATGTTACAAATAATGTTAGTAATGATAATCTCAAGTATCTCAATGATGTTGAGAAATACCTTGATGGTCAGCAAAACTTTGCAATCAGAAGGTATGATAACAACGGTAGAGCTTTATATGATATTAACTTAGCAAAAATGGAAAACCCCTCAACGG	Mondeja, B.A. et al. (2013), [37] PMID: 25356322
101	AB919117.1	ACTTGAAACAATAACAACTTCTCTTCACTGAAGATTACTGGAGAGAACCCAGGATCATTTGGACTAGTAAGAAGCCAAAATGAGAACTTAAACATCGCAAGTGTTACAAAGAATGATAGTGATGATAATCTCAAGTATCTCAATGCTGTTGAGAAATACCTTGATGATCAGCAAAACTTTGCAATCAGAAGGTATGATAACAACGGTAGAGCTTTATATGATATTAACTTA	Kikuchi, M. et al. (2014), [38] PMID: 24894419
102	AB919118.1	ACTTGAAACAATAACAACTTCTCTTCACTGAAGATTACTGGAGAGAACCCAGGATCATTTGGACTAGTAAGAAGCCAAAATGAGAACTTAAACATGGCAAGTTTTACAAAGAATGATAGTTATGATAATCTCCAGTATCTCAATACTGTTGAGAAATACCTTGATGGTCAGCAAAACTTTGCAATCAGAAGGTATGATAACAACGGTAGAGCTTTATATGATATTAACTTA	Kikuchi, M. et al. (2014), [38] PMID: 24894419
103	AB919119.1	ACTTGAAACAATAACAACTTCTCTTCACTAAAGATTACTGGAGAGAACCCAGGATCATTTGGATTAGTAAGAAGCCAAAATGACAACTTAAATATTTCAAGTGTTACAAAGAATGTTAATTATGATAATCTCAAGTATCTCAATGCTGTTGAGAAATACCTTGATGGTCAGCAAAACTTTGCAATCAGAAGGTATGATAACAACGGTAGAGCTTTATATGATATTAACTTA	Kikuchi, M. et al. (2014), [38] PMID: 24894419
104	AB919120.1	ACTTGAAACAATAACAACTTCTCTTCACTAAAGATTACTGGAGAGAACCCAGGATCATTTGGATTAGTAAGAAGCCAAAATGACAACTTAAATATTTCAAGTGCTACAAAGAATGTTAATAATGATAATCTCAAGTATCTCAATGATGTTGAGAAATACCTTGATGGTCAGCAAAACTTTGCAATCAGAAGGTATGATAACAACGGTAGAGCTTTATATGATATTAACTTA	Kikuchi, M. et al. (2014), [38] PMID: 24894419
105	AB919121.1	ACTTGAAACAATAACAACTTCTCTTCACTAAAGATTACTGGAGAGAACCCAGGATCATTTGGACTAGTAAGAAGCCAAAATGAGAACTTAAACATCGCAAGTGTTACAAAGAATGGTAGTGATGATAATCTCACGTATCTCAATGCTGTTGAGAAATACCTTGATGGTCAGCAAAACTTTGCAATCAGAAGGTATGATAACGACGGTAGAGCTTTATATGATATTAACTTA	Kikuchi, M. et al. (2014), [38] PMID: 24894419
106	KU856544.1	ACTTGAAACAATAACAACTTCTCTTCACTGAAGATTACTGGAGAGAACCCAGGATCATTTGGACTAGTAAGAAGCCAAAATGAGAACTTAAACATCGCAAGTGTTACAAAGAATGGTAGTGATGATAATCTCAAGTATCTTAATGCTGTTGAGAAGTACCTTGATGATCAGCAAAACTTTGCAATCAGAAGGTATGATAACAACGGTAGAGCTTTATATGATATTAACTTAGCAAAAA	Dumke, R. et al. (2016), [30] PMID: 27448452	MZ361901.1
107	KU856546.1	ACTTGAAACAATAACAACTTCTCTTCACTAAAGATTACTGGAGAGAACCCAGGATCATTTGGATTAGTAAGAAGCCAAAATGAGAACTTAAACATCGCAAGTGCTACAAAGAATGTTAATAATGATAATCTCAAGTATCTCGATGCTGTTGAGAAATACCTTGATGGTCAGCAAAACTTTGCAATCAGAAGGTATGATAACAACGGTAGAGCTTTATATGATATTAACTTAGCAAAAA	Dumke, R. et al. (2016), [30] PMID: 27448452
108	KU856547.1	ACTTGAAACAATAACAACTTCTCTTCACTGAAGATTACTGGAGAGAACCCAGGATCATTTGGACTAGTAAGAAGCCAAAATGAGAACTTAAACATCGCAAGTGTTATAAAGAATGGTAGTGATGATAATCTCAAGTATCTTAATTCTGTTGAGAAATACCTTGATGGTCAGCAAAACTTTGCAATCAGAAGGTATGATAACAACGGTAGAGCTTTATATGATATTAACTTAGCAAAAA	Dumke, R. et al. (2016), [30] PMID: 27448452	MGSP_141* MZ361863.1 MZ361864.1 MZ361874.1 MZ361886.1 MZ361889.1 MZ361900.1 MZ361905.1
109	KU856548.1	ACTTGAAACAATAACAACTTCTCTTCACTAAAGATTACTGGAGAGAACCCAGGATCATTTGGATTAGTAAGAAGCCAAAATGACAACTTAAATATTTCAAATGTTACAAAGAATGTTAGTCATGATAATCTCAAGTATCTCAATGATGTTGAGAAATACCTTGATGGTCAGCAAAACTTTGCAATCAGAAGGTATGATAACAACGGTAGAGCTTTATATGATATTAACTTAGCAAAAA	Dumke, R. et al. (2016), [30] PMID: 27448452
110	KU856549.1	ACTTGAAACAATAACAACTTCTCTTCACTAAAAATTACTGGAGAGAACCCAGGATCATTTGGATTAGTAAGAAGCCAAAATGACAACTTAAATATTTCAAGTGTTACAAAGAATGTTAGTGATGATAATCTCAAGTATCTCAATGCTGTTGAGAAATACCTTGATGGTCAGCAAAACTTTGCAATCAGAAGGTATGATAACAACGGTAGAGCTTTATATGATATTAACTTAGCAAAAA	Dumke, R. et al. (2016), [30] PMID: 27448452	MGSP_110* MGSP_150*
111	KU856550.1	ACTTGAAACAATAACAACTTCTCTTCACTGAAGATTACTGGAGAGAACCCAGGATCATTTGGACTAGTAAGAAGCCAAAATGAGAACTTAAACATCGCAAGTGTTACAAAGAATGATAGTGATGATAATCTCAAGTATCTTAATGCTGTTGAGAAGTACCTTGATGGTCAGCAAAACTTTGCAATCAGAAGGTATGATAACAACGGTAGAGCTTTATATGATATTAACTTAGCAAAAA	Dumke, R. et al. (2016), [30] PMID: 27448452
112	MK673357.1	AGTTGATGAAACCTTAACCCCTTGGACTTGAAACAATAACAACTTCTCTTCACTAAAGATTACTGGAGAGAACCCAGGATCATTTGGATTAGTAAGAAGCCAAAATGACAACTTAAACATCGCAAGTGTTACAAAGAATGTTAGTGATGATAATCTCAAGTATCTCAATGCTGTTGAGAAATACCTTGATGGCCAGCAAAACTTTGCAATCAGAAGGTATGATAACAACGGTAGAGCTTTATATGATATTAACTTAGCAAAAATGGAAAACCCCTCAACGG	Piñeiro, L. et al. (2019), [12] PMID: 31771165	MK673358.1
113	MK673371.1	AGTTGATGAAACCTTAACCCCTTGGACTTGAAACAATAACAACTTCTCTTCACTGAAGATTACTGGAGAGAACCCAGGATCATTTGGACTAGTAAGAAGCCAAAATGAGAACTTAAACATCGCAAGTGTTACAAAGAATGGTAGTGATGATAATCTCAAGTATCTTAATGCTGTTGAGAAATACCTTGATGGTCAGCAAAACTTTGCAATCAGAAGGTATGATAACAACGGTAGAGCTTTATATGATATTAACTTAGCAAAAATGGAAAACCCCTCAACGG	Piñeiro, L. et al. (2019), [12] PMID: 31771165	MK673372.1 MK673380.1 MK673390.1 MK673391.1 MK673392.1 MK673410.1 MK673411.1 MK673412.1 MK673413.1 MK673442.1 MGSP_117* MGSP_126* MGSP_146* MGSP_152* 6_ST-A* 8_ST-A* 14_ST-A* 21_ST-A* MZ361846.1 MZ361847.1 MZ361848.1 MZ361849.1 MZ361855.1 MZ361858.1 MZ361868.1 MZ361869.1 MZ361871.1 MZ361873.1 MZ361881.1 MZ361887.1 MZ361888.1 MZ361892.1 MZ361912.1
114	MK673375.1	AGTTGATGAAACCTTAACCCCTTGGACTTGAAACAATAACAACTTCTCTTCACTAAAGATTACTGGAGAGAACCCAGGATCATTTGGATTAGTAAGAAGCCAAAATGACAACTTAAATATTTCAAATGTTATTACAAAGAATGATGCTAATGATGATAATCTCAAGTATCTCAATGATGTTGAGAAATACCTTGATGGTCAGCAAAACTTTGCAATCAGAAGGTATGATAACAACGGTAGAGCTTTATATGATATTAACTTAGCAAAAATGGAAAACCCCTCAACGG	Piñeiro, L. et al. (2019), [12] PMID: 31771165	MK673376.1 MK673393.1 MK673397.1 MK673398.1
115	MK673377.1	AGTTGATGAAACCTTAACCCCTTGGACTTGAAACAATAACAACTTCTCTTCACTAAAGATTACTGGAGAGAACCCAGGATCATTTGGATTAGTAAGAAGCCAAAATGACAACTTAAATATTTCAAATGTTACAAAGAATGTTAGTAATGATAATCTCAACTATCTCAATGATGTTGAGAAATACCTTGATGGTCAGCAAAACTTTGCAATCAGAAGGTATGATAACAACGGTAGAGCTTTATATGATATTAACTTAGCAAAAATGGAAAACCCCTCAACGG	Piñeiro, L. et al. (2019), [12] PMID: 31771165	MK673378.1
116	MK673379.1	AGTTGATGAAACCTTAACCCCTTGGACTTGAAACAATAACAACTTCTCTTCACTAAAGATTACTGGAGAGAACCCAGGATCATTTGGATTAGTAAGAAGCCAAAATGACAACTTAAATATTTCAAGTGTTACAAAGAATGTTAGTGATGATAATCTCAAGTATCTCAATGCTGTTGAGAAATACCTTGATGGTCAACAAAACTTTGCAATCAGAAGGTATGATAACAACGGTAGAGCTTTATATGATATTAACTTAGCAAAAATGGAAAACCCCTCAACGG	Piñeiro, L. et al. (2019), [12] PMID: 31771165	MK673439.1
117	MK673385.1	AGTTGATGAAACCTTAACCCCTTGGACTTGAAACAATAACAACTTCTCTTCACTAAAGATTACTGGAGAGAACCCAGGATCATTTGGATTAGTAAGAAGCCAAAATGACAACTTAAACATCGCAAGTGTTACAAAGAATGTTAGTGATGATAATCTCAAGTATCTCAAGGCTGTTGAGAAATACCTTGATGGTCAGCAAAACTTTGCAATCAGAAGGTATGATAACAACGGTAGAGCTTTATATGATATTAACTTAGCAAAAATGGAAAACCCCTCAACGG	Piñeiro, L. et al. (2019), [12] PMID: 31771165	MK673386.1
118	MK673394.1	AGTTGATGAAACCTTAACCCCTTGGACTTGAAACAATAACAACTTCTCTTCACTAAAGATTACTGGAGAGAACCCAGGATCATTTGGATTAGTAAGAAGCCAAAATGACAACTTAAATATTTCAAGTGTTACAAAGAATGTTAATGATGATAATCTCAAGCATCTCAATGCTGTTGAGAAATACCTTGATGGTCAGCAAAACTTTGCAATCAGAAGGTATGATAACAACGGTAGAGCTTTATATGATATTAACTTAGCAAAAATGGAAAACCCCTCAACGG	Piñeiro, L. et al. (2019), [12] PMID: 31771165
119	MK673395.1	AGTTGATGAAACCTTAACCCCTTGGACTTGAAACAATAACAACTTCTCTTCACTGAAGATTACTGGAGAGAACCCAGGATCATTTGGACTAGTAAGAAGCCAAAATGAGAACTTAAACATCGAAAGTGTTACAAAGAATGGTAGTGATGATAATCTCAAGTATCTTAATGCTGTTGAGAAGTACCTTGATGGTCAGCAAAACTTTGCAATCAGAAGGTATGATAACAACGGTAGAGCTTTATATGATATTAACTTAGCAAAAATGGAAAACCCCTCAACGG	Piñeiro, L. et al. (2019), [12] PMID: 31771165
120	MK673399.1	AGTTGATGAAACCTTAACCCCTTGGACTTGAAACAATAACAACTTCTCTTCACTAAAGATTACTGGAGAGAACCCAGGATCATTTGGATTAGTAAGAAGCCAAAATGACAACTTAAATATTTCAAATGTTACAAAGAATGTTAGTGATGATAATCTCAAGTATCTCAATTATGTTGAGAAATACCTTGATGGTCAGCAAAACTTTGCAATCAGAAGGTATGATAACAACGGTAGAGCTTTATATGATATTAACTTAGCAAAAATGGAAAACCCCTCAACGG	Piñeiro, L. et al. (2019), [12] PMID: 31771165	MK673400.1
121	MK673407.1	AGTTGATGAAACCTTAACCCCTTGGACTTGAAACAATAACAACTTCTCTTCACTAAAGATTACTGGAGAGAACCCAGGATCATTTGGATTAGTAAGAAGCCAAAATGACAACTTAAATATTTCAAATGTTGCAAATGATGATAATAATCTCAAGTATCTCAATGATGTTGAGAAATACCTTGATGGTCAGCAAAACTTTGCAATCAGAAGGTATGATAACAACGGTAGAGCTTTATATGATATTAACTTAGCAAAAATGGAAAACCCCTCAACGG	Piñeiro, L. et al. (2019), [12] PMID: 31771165
122	MK673408.1	AGTTGATGAAACCTTAACCCCTTGGACTTGAAACAATAACAACTTCTCTTCACTAAAGATTACTGGAGAGAACCCAGGATCATTTGGATTAGTAAGAAGCCAAAATGACAACTTAAATATTTCAAATGTTACAAAGAATGTTAGTGATGATAATCTCAAGTATCTCAATGATTTTGAGAAATACCTTGATGGTCAGCAAAACTTTGCAATCAGAAGGTATGATAACAACGGTAGAGCTTTATATGATATTAACTTAGCAAAAATGGAAAACCCCTCAACGG	Piñeiro, L. et al. (2019), [12] PMID: 31771165
123	MK673414.1	AGTTGATGAAACCTTAACCCCTTGGACTTGAAACAATAACAACTTCTCTTCACTAAAGATTACTGGAGAGAACCCAGGATCATTTGGATTAGTAAGAAGCCGAAATGACAACTTAAATATTTCAAGTGTTACAAAGAATGTTAATAATGATAATCTCAAGTATCTCAGTGTTGTTGAGAAATACCTTGATGGTCAGCAAAACTTTGCAATCAGAAGGTATGATAACAACGGTAGAGCTTTATATGATATTAACTTAGCAAAAATGGAAAACCCCTCAACGG	Piñeiro, L. et al. (2019), [12] PMID: 31771165	MK673415.1
124	MK673417.1	AGTTGATGAAACCTTAACCCCTTGGACTTGAAACAATAACAACTTCTCTTCACTAAAGATTACTGGAGAGAACCCAGGATCATTTGGATTAGTAAGAAGCCAAAATGACAACTTAAATATTTCAAGTGTTACAAAGAATGTTAATAATGATAATCTCAAGTATCTCAATGCTGTTGAGAAATACCTTGATGGTCAGCAAAACTTTGCAATCAGAAGGTATGATAACAACGGTAGAGCTTTATATGATATTAACTTAGCAAAAATGGAAAACCCCTCAACGG	Piñeiro, L. et al. (2019), [12] PMID: 31771165
125	MK673418.1	AGTTGATGAAACCTTAACCCCTTGGACTTGAAACAATAACAACTTCTCTTCACTAAAGATTACTGGAGAGAACCCAGGATCATTTGGATTAGTAAGAAGCCAAAATGACAACTTAAATATTTCAAGTGTTACAAAGAATGTTAATGATGATAATCTCAAGTATCTCAATGCTGTTGAGAAATACCTTGATGGTCAGCAAAACTTTGCAATCAGAAGGTATGATAACAACGGTAGAGCTTTATATGATATTAACTTAGCAAAAATGGAAAACCCCTCAACGG	Piñeiro, L. et al. (2019), [12] PMID: 31771165	MZ361897.1
126	MK673419.1	AGTTGATGAAACCTTAACCCCTTGGACTTGAAACAATAACAACTTCTCTTCACTAAAGATTACTGGAGAGAACCCAGGATCATTTGGATTAGTAAGAAGCCAAAATGACAACTTAAATATTTCAAGTGTTACAAAGAATGATAGTGATGATAATCTCAAGTATCTCAATGCTGTTGAGAAATACCTTGATGGTCAGCAAAACTTTGCAATCAGAAGGTATGATAACAACGGTAGAGCTTTATATGATATTAACTTAGCAAAAATGGAAAACCCCTCAACGG	Piñeiro, L. et al. (2019), [12] PMID: 31771165	MN543064.1
127	MK673423.1	AGTTTATGAAACCTTAACCCCTTGGACTTGAAACAATAACAACTTCTCTTCACTGAAGATTACTGGAGAGAACCCAGGATCATTTGGACTAGTAAGAAGCCAAAATGAGAACTTAAACATCGCAAGTGTTACAAAGAATGATAGTGAGGATAATCTCAAGTATCTTAATTCTGTTGAGAAATACCTTGATGGTCAGCAAAACTTTGCAATCAGAAGGTATGATAACAACGGTAGAGCTTTATATGATATTAACTTAGCAAAAATGGAAAACCCCTCAACGG	Piñeiro, L. et al. (2019), [12] PMID: 31771165
128	MK673426.1	AGTTGATGAAACCTTAACCCCTTGGACTTGAAACAATAACAACTTCTCTTCACTAAAGATTACTGGAGAGAACCCAGGATCATTTGGATTAGTAAGAAGCCAAAATGACAACTTAAATATTTCAAGTGTTACAAAGAATGTTAGTGATGATAATCTCAAGTATCTTAATAATGTTGAGAAATACCTTGATGGTCAGCAAAACTTTGCAATCAGAAGGTATGATAACAACGGTAGAGCTTTATATGATATTAACTTAGCAAAAATGGAAAACCCCTCAACGG	Piñeiro, L. et al. (2019), [12] PMID: 31771165
129	MK673433.1	AGTTGATGAAACCTTAACCCCTTGGACTTGAAACAATAACAACTTCTCTTCACTGAAGATTACTGGAGAGAACCCAGGATCATTTGGACTAGTAAGAAGCCAAAATGAGAACTTAAACATCGCAAGTGTTACAAAGAATGGTAGTGATGATAATCTCAAGTATCTTAATGCTGTTGAGAAATACCTTGATGGTAAGCAAAACTTTGCAATCAGAAGGTATGATAACAACGGTAGAGCTTTATATGATATTAACTTAGCAAAAATGGAAAACCCCTCAACGG	Piñeiro, L. et al. (2019), [12] PMID: 31771165
130	MK673436.1	AGTTGATGAAACCTTAACCCCTTGGACTTGAAACAATAACAACTTCTCTTCACTAAAGATTACTGGAGAGAACCCAGGATCATTTGGATTAGTAAGAAGCCAAAATGACAACTTAAATATTTCAAATGTTATTACAAAGAATAATGTTAGTGATGATAATCTCAAGTATCTCAATGATGTTGAGAAATACCTTGATGATCGGCAAAACTTTGCAATCAGAAGGTATGATAACAACGGTAGAGCTTTATATGATATTAACTTAGCAAAAATGGAAAACCCCTCAACGG	Piñeiro, L. et al. (2019), [12] PMID: 31771165
131	MK673438.1	AGTTGATGAAACCTTAACCCCTTGGACTTGAAACAATAACAACTTCTCTTCACTAAAGATTACTGGAGAGAACCCAGGATCATTTGGACTAGTAAGAAGCCAAAATGAGAACTTAAACATCGCAACTGTTACAAAGAATAATAGTGATGATAATCTCAAGTATCTTAATTCTGTTGAGAAATACCTTGATGGTCAGCAAAACTTTGCAATCAGAAGGTATGATAACAACGGTAGAGCTTTATATGATATTAACTTAGCAAAAATGGAAAACCCCTCAACGG	Piñeiro, L. et al. (2019), [12] PMID: 31771165
132	MK673440.1	AGTTGATGAAACCTTAACCCCTTGGACTTGAAACAATAACAACTTCTCTTCACTAAAGATTACTGGAGAGAACCCAGGATCATTTGGATTAGTAAGAAGCCAAAATGACAACTTAGACATCGCAAGTGTTACAAAGGATGCTAGTGATGATAATCTCAAGTATCTCAATGCTGTTGAGAAATACCTTGATGGTCAGCAAAACTTTGCAATCAGAAGGTATGATAACAACGGTAGAGCTTTATATGATATTAACTTAGCAAAAATGGAAAACCCCTCAACGG	Piñeiro, L. et al. (2019), [12] PMID: 31771165
133	MK673445.1	AGTTGATGAAACCTTAACCCCTTGGACTTGAAACAATAACAACTTCTCTTCACTAAAGATTACTGGAGAGAACCCAGGATCATTTGGATTAGTAAGAAGCCAAAATGACAACTTAAATATTTCAAATGTTATTACAAAGAATAATGTTAGTGATGATAATCTCAAGTATCTCAATGATGTTGAGAAATACCTTGATGGTCAGCAAAACTTTGCAATCAGAAGGTATGATAACAACGGTAGAGCTTTATATGATATTAACTTAGCAAAAATGGAAAACCCCTCAACGG	Piñeiro, L. et al. (2019), [12] PMID: 31771165	KU856545.1 MK673353.1 MK673388.1 MK673352.1
134	MN387712.1	CTAAAGATTACTGGAGAGAACCCAGGATCATTTGGATTAGTAAGAAGCCAAAATGACAACTTAAACATCGAAAGTGTTACAAAGAATGTTAGTGATGATAATCTCAAGTATCTCAATGCTGTTGAGAAATACCTTGATCGTCAGCAAAACTTTGCAATCAGAAGGTATGATAACAACGGTAGAGCTTTATATGATATTAACTTAGCAAAAA	Dumke, R. et al. (2019), [10] PMID: 31861901
135	MN387713.1	CTAAAGATTACTGGAGAGAACCCAGGATCATTTGGATTAGTAAGAAGCCAAAATGACAACTTAAACATCGCAAGTGTTACAAAGAATGTTAGTGAAGATAATCTCAAGTATCTCAATGCTGTTGAGAAATACCTTGATGGTCAGCAAAACTTTGCAATCAGAAGGTATGATAACAACGGTAGAGCTTTATATGATATTAACTTAGCAAAAA	Dumke, R. et al. (2019), [10] PMID: 31861901
136	MN387714.1	CTAAAGATTACTGGAGAGAACCCAGGATCATTTGGATTAGTAAGAAGCCAAAATGACAACTTAAACATCGCAAGTGTTACAAAGAATGGTAGTGATGATAATCTCAAGTATCTCAATGCTGTTGAGAAATACCTTGATGGTCAGCAAAACTTTGCAATCAGAAGGTATGATAACAACGGTAGAGCTTTATATGATATTAACTTAGCAAAAA	Dumke, R. et al. (2019), [10] PMID: 31861901	MGSP_164*
137	MN387716.1	CTGAAGATTACTGGAGAGAACCCAGGATCATTTGGACTAGTAAGAAGCCAAAATGAGAACTTAAACATCGCAAGTGTTACAAAGAATGATAGTGATGATAATCTCAAGTATCTTAATGCTGTTGAGAAATACCTTGATGGTCAGCAAAACTTTGCAATCAGAAGGTATGATAACAACGGTAGAGCTTTATATGATATTAACTTAGCAAAAA	Dumke, R. et al. (2019), [10] PMID: 31861901	MK361894.1
138	MN387717.1	CTAAAGATTACTGGAGAGAACCCAGGATCATTTGGACTAGTAAGAAGCCAAAATGAGAACTTAAACATCGCAAGTGTTATAAAGAATGGTAGTGATGATAATCTCAAGTATCTCAATGCTGTTGAGAAATACCTTGATGGTCAGCAAAACTTTGCAATCAGAAGGTATGATAACAACGGTAGAGCTTTATATGATATTAACTTAGCAAAAA	Dumke, R. et al. (2019), [10] PMID: 31861901
139	MN387718.1	CTGAAGATTACTGGAGAGAACCCAGGATCATTTGGACTAGTAAGAAGCCAAAATGAGAACTTAAACATCGCAAGTGTTACAAAGAATGATAGTGATGATAATCTCAAGTATCTTAATTCTGTTGAGAAATACCTTGATGGTCAGCAAAACTTTGCAATCAGAAGGTATGATAACAACGGTAAAGCTTTATATGATATTAACTTAGCAAAAA	Dumke, R. et al. (2019), [10] PMID: 31861901
140	MN387719.1	CTGAATATTACTGGAGAGAACCCAGGATCATTTGGACTAGTAAGAAGCCAAAATGAGAACTTAAACATCGCAAGTGTTACAAAGAATGATAGTGATGATAATCTCAAGTATCTTAATTCTGTTGAGAAATACCTTGATGGTCAGCAAAACTTTGCAATCAGAAGGTATGATAACAACGGTAGAGCTTTATATGATATTAACTTAGCAAAAA	Dumke, R. et al. (2019), [10] PMID: 31861901
141	MN387720.1	CTAAAGATTACTGGAGAGAACCCAGGATCATTTGGACTAGTAAGAAGCCAAAATGAGAACTTAAACATCGCAAGTGTTACAAAGAATGATAGTGATGATAATCTCAAGTATCTCAATGCTGTTGAGAAATACCTTGATGGTCAGCAAAACTTTGCAATCAGAAGGTATGATAACAACGGTAGAGCTTTATATGATATTAACTTAGCAAAAA	Dumke, R. et al. (2019), [10] PMID: 31861901
142	MN387721.1	CTAAAGATTACTGGAGAGAACCCAGGATCATTTGGATTAGTAAGAAGCCAAAATGACAACTTAAACATCGCAAGTGTTACAAAGAATGTTAGTGATGATAATCTCAAGTATCTCGATGCTGTTGAGAAATACCTTGATGGTCAGCAAAACTTTGCAATCAGAAGGTATGATAACAACGGTAGAGCTTTATATGATATTAACTTAGCAAAAA	Dumke, R. et al. (2019), [10] PMID: 31861901
143	MN387722.1	CTAAAGATTACTGGAGAGAACCCAGGATCATTTGGACTAGTAAGAAGTCAAAATGAGAACTTAAACATCGCAAGTGTTACAAAGAATGGTAGTGATGATAATCTCAAGTATCTCAATGCTGTTGAGAAATACCTTGATGGTCAGCAAAACTTTGCAATCAGAAGGTATGATAACAACGGTAGAGCTTTATATGATATTAACTTAGCAAAAA	Dumke, R. et al. (2019), [10] PMID: 31861901	2_ST-G* MZ361875.1 MZ361895.1
144	MN387723.1	CTAAAGATTACTGGAGAGAACCCAGGATCATTTGGATTAGTAAGAAGCCAAAATGACAACTTAAACATCGCAAGTGTTATAAAGAATGTTAGTGATGATAATCTCAGGTATCTCAATGCTGTTGAGAAATACCTTGATGGTCAGCAAAACTTTGCAATCAGAAGGTATGATAACAACGGTAGAGCTTTATATGATATTAACTTAGCAAAAA	Dumke, R. et al. (2019), [10] PMID: 31861901
145	MN387724.1	CTAAAGATTACTGGAGAGAACCCAGGATCATTTGGATTAGTAAGAAGCCAAAATGACAACTTAAATATTTCAAGTGTTACAGAGAATGTTAGTAATGATAATCTCAAGTATCTCAATGCTGTTGAGAAATACCTTGATGGTCAGCAAAACTTTGCAATCAGAAGGTATGATAACAACGGTAGAGCTTTATATGATATTAACTTAGCAAAAA	Dumke, R. et al. (2019), [10] PMID: 31861901
146	MN387725.1	CTAAAGATTACTGGAGAGAACCCAGGATCATTTGGATTAGTAAGAAGCCAAAATGACAACTTAAACATCGCAAGTGTTATAAAGAATGTTAATGATGATAATCTCAAGTATCTCAATGCTGTTGAGAAATACCTTGATGGTCAGCAAAACTTTGCAATCAGAAGGTATGATAACAACGGTAGAGCTTTATATGATATTAACTTAGCAAAAA	Dumke, R. et al. (2019), [10] PMID: 31861901
147	MN387726.1	CTAAAGATTACTGGAGAGAACCCAGGATCATTTGGATTAGTAAGAAGCCAAAATGACAACTTAAACATCGCAAGTGTTACAAAGAATGTTAGTGATGATAATCTCAAGTATCTCAATGATGTTGAGAAATACCTTGATGGTCAGCAAAACTTTGCAATCAGAAGGTATGATAACAACGGTAGAGCTTTATATGATATTAACTTAGCAAAAA	Dumke, R. et al. (2019), [10] PMID: 31861901
148	MN387727.1	CTAAAGATTACTGGAGAGAACCCAGGATCATTTGGATTAGTAAGAAGCCAAAATGACAACTTAAATATTTCAAATGTTACAAAGAATGTTGGGGATGATAATCTCAAGTATCTCAATGATGTTGAGAAATACCTTGATGGTCAGCAAAACTTTGCAATCAGAAGGTATGATAACAACGGTAGAGCTTTATATGATATTAACTTAGCAAAAA	Dumke, R. et al. (2019), [10] PMID: 31861901
149	MN387728.1	CTAAAGATTACTGGAGAGAACCCAGGATCATTTGGATTAGTAAGAAGCCAAAATGACAACTTAAATATTTCAAGTGTTACAAAGAATGTTCGTGATGATAATCTCAAGTATCTCAATGCTGTTGAGAAATACCTTGATGGTCAGCAAAACTTTGCAATCAGAAGGTATGATAACAACGGTAGAGCTTTATATGATATTAACTTAGCAAAAA	Dumke, R. et al. (2019), [10] PMID: 31861901
150	MN387729.1	CTAAAGATTACTGGAGAGAACCCAGGATCATTTGGATTAGTAAGAAGCCAAAATGACAACTTAAATATTTCAAGTGTTACAAAGAATGTTGGTGATGATAATCTCAAGTATCTCAATACTGTTGAGAAATACCTTGATGGTCAGCAAAACTTTGCAATCAGAAGGTATGATAACAACGGTAGAGCTTTATATGATATTAACTTAGCAAAAA	Dumke, R. et al. (2019), [10] PMID: 31861901
151	MN387730.1	CTAAAGATTACTGGAGAGAACCCAGGATCATTTGGATTAGTAAGAGGCCAAAATGACAACTTAAACATCGCAAGTGTTACAAAGAATGTTAGTGATGATAATCTCAAGTATCTCAATGCTGTTGAGAAATACCTTGATGATCAGCAAAACTTTGCAATCAGAAGGTATGATAACAACGGTAGAGCTTTATATGATATTAACTTAGCAAAAA	Dumke, R. et al. (2019), [10] PMID: 31861901
152	MN387731.1	CTGAAGATTACTGGAGAGAACCCAGGATCATTTGGACTAGTAAGAAGCCAAAATGAGAACTTAAACATCGCAAGTGTTATAAAGAATGGTAGTGATGATAATCTCAAGTATCTTAATTCTGTTGAGAAATACCTTGATGGTCAGCAAAACTTTGCAATCAGAAGGTATGATAACAACGGTAGAACTTTATATGATATTAACTTAGCAAAAA	Dumke, R. et al. (2019), [10] PMID: 31861901
153	MN387732.1	CTAAAGATTACTGGAGAGAACCCAGGATCATTTGGATTAGTAAGAAGCCAAAATGACAACTTAAACATCGCAAGTGTTACAAAGAATGTTAGTGATGATAATCTCAAGTATCTCAATGCTGTTGAGAAATACCTTGATGGTCAGCAAAATTTTGCAATCAGAAGGTATGATAACAACGGTAGAGCTTTATATGATATTAACTTAGCAAAAA	Dumke, R. et al. (2019), [10] PMID: 31861901	MGSP_6*
154	MN387733.1	CTAAAGATTACTGGAGAGAACCCAGGATCATTTGGATTAGTAAGAAGCCAAAATGACAACTTAAATATTTCAAGTGTTACAAATAATGTTAGTTATGATAATCTCAAGTATCTCAATGCTGTTGAGAAATACCTTGATGGTCAGCAAAACTTTGCAATCAGAAGGTATGATAACAACGGTAGAGCTTTATATGATATTAACTTAGCAAAAA	Dumke, R. et al. (2019), [10] PMID: 31861901
155	MN387734.1	CTAAAGATTACTGGAGAGAACCCAGGATCATTTGGATTAGTAAGAAGCCAAAATGACAACTTAAACATCGCAAGTGTTACAAAGAATGTTAGTGATGATAATCTCAATTATCTCAATGCTGTTGAGAAATACCTTGATGGTCAGCAAAACTTTGCAATCAGAAGGTATGATAACAACGGTAGAGCTTTATATGATATTAACTTAGCAAAAA	Dumke, R. et al. (2019), [10] PMID: 31861901
156	MN387735.1	CTGAAGATTACTGGAGAGAACCCAGGATCATTTGGACTAGTAAGAAGCCAAAATGAGAACTTAAACATCGCAAGTGTTACAAAGAATGGTAGTGATGATAATCTCAGGTATCTTAATGCTGTTGAGAAATACCTTGATGGTCAGCAAAACTTTGCAATCAGAAGGTATGATAACAACGGTAGAGCTTTATATGATATTAACTTAGCAAAAA	Dumke, R. et al. (2019), [10] PMID: 31861901
157	MN387736.1	CTAAAGATTACTGGAGAGAACCCAGGATCATTTGGATTAGTAAGAAGCCAAAATGACAACTTAAACATCGCAAGTGTTACAAAGAATGTTAAAAATGATAATCTCGAGTATCTCAATGCTGTTGAGAAATACCTTGATGGTCAGCAAAATTTTGCAATCAGAAGGTATGATAACAACGGTAGAGCTTTATATGATATTAACTTAGCAAAAA	Dumke, R. et al. (2019), [10] PMID: 31861901
158	MN387737.1	CTAAAGATTACTGGAGAGAACCCAGGATCATTTGGACTAGTAAGAAGCCAAAATGAGAACTTAAACATCGAAAGTGTTACAAAGAATGATAGTGATGATAATCTCAAGTATCTCAATGCTGTTGAGAAATACCTTGATGGTCAGCAAAACTTTGCAATCAGAAGGTATGATAACAACGGTAGAGCTTTATATGATATTAACTTAGCAAAAA	Dumke, R. et al. (2019), [10] PMID: 31861901
159	MN387738.1	CTAAAGATTACTGGAGAGAACCCAGGATCATTTGGATTAGTAAGAAGCCAAAATGACAACTTAAATATTTCAAGTGTTACAAAGAATGTTAGTGATGATAATCTCAAGTATCTCAATGTTGTTGAGAAATACCTTGATGGTCAGCAAAACTTTGCAATCAGAAGGTATGATAACAACGGTAGAGCTTTATATGATATTAACTTAGCAAAAA	Dumke, R. et al. (2019), [10] PMID: 31861901
160	MN387739.1	CTGAAGATTACTGGAGAGAACCCAGGATCATTTGGACTAGTAAGAAGCCAAAATGAGAACTTAAACATCGCAAGTGTTACAAAGAATGATAATGATAGTGATGATAATCTCAAGTATCTTAATTCTGTTGAGAAATACCTTGATGGTCAGCAAAACTTTGCAATCAGAAGGTATGATAACAACGGTAGAGCTTTATATGATATTAACTTAGCAAAAA	Dumke, R. et al. (2019), [10] PMID: 31861901
161	MT327176.1	AACAATAACAACTTCTCTTCACTAAAGATTACTGGAGAGAACCCAGGATCATTTGGATTAGTAAGAAGCCAAAATGACAACTTAAATATTTCAAGTGTTACAAAGAATGTTAGTGGTGATAATCTCAAGTATCTCAATGATGTTGAGAAATACCTTGATGGTCAGCAAAACTTTGCAATCAGAAGGTATGATAACAACGGTAGAGCTTTA	Guiraud, J. et al. (2021), [7] PMID: 33078199
162	MT327177.1	AACAATAACAACTTCTCTTCACTAAAGATTACTGGAGAGAACCCAGGATCATTTGGATTAGTAAGAAGCCAAAATGACAACTTAAATATTTCAAGTGTTACAAAGAATGTTAGTTATGATAATCTCAAGTATCTCAATGCTGTTGAGAAATACCTTGATGATCAGCAAAACTTTGCAATCAGAAGGTATGATAACAACGGTAGAGCTTTA	Guiraud, J. et al. (2021), [7] PMID: 33078199
163	MT327178.1	AACAATAACAACTTCTCTTCACTGAAGATTACTGGAGAGAACCCAGGATCATTTGGATTAGTAAGAAGCCAAAATGACAAATTAAATATTTCAAATGTTACAAAGAATGTTAGTGATGATAATCTCAAGTATCTCAATGATGTTGAGAAATACCTTGATGGTCAGCAAAACTTTGCAATCAGAAGGTATGATAACAACGGTAGAGCTTTA	Guiraud, J. et al. (2021), [7] PMID: 33078199
164	MT327179.1	AACAATAACAACTTCTCTTCACTAAAGATTACTGGAGAGAACCCAGGATCATTTGGATTAGTAAGAAGCCAAAATGACAACTTAAATATTTCAAATGTTACAAAGAATGTTAGGGATGATAATCTCAAGTATCTCAATTATGTTGAGAAATACCTTGATGGTCAGCAAAACTTTGCAATCAGAAGGTATGATAACAACGGTAGAGCTTTA	Guiraud, J. et al. (2021), [7] PMID: 33078199
165	MT327180.1	AACAATAACAACTTCTCTTCACTGAAGATTACTGGAGAGAACCCAGGATCATTTGGATTAGTAAGAAGCCAAAATGAGAACTTAAACATCGCAAGTGTTACAAAGAATGATAGTGATGATAATCTCAAGTATCTTAATAATGTTGAGAAGTACCTTAATGGTCAGCAAAACTTTGCAATCAGAAGGTATGATAACAACGGTAGAGCTTTA	Guiraud, J. et al. (2021), [7] PMID: 33078199
166	MT327181.1	AACAATAACAACTTCTCTTCACTAAAGATTACTGGAGAGAACCCAGGATCATTTGGATTAGTAAGAAGCCAAAATGACAACTTAAATATTTCAAGTGTTACAAAGAGTGTTAGTGATGATAATCTCAAGTATCTTAATAATGTTGAGAAGTACCTTAATGGTCAGCAAAACTTTGCAATCAGAAGGTATGATAACAACGGTAGAGCTTTA	Guiraud, J. et al. (2021), [7] PMID: 33078199
167	MT327182.1	AACAATAACAACTTCTCTTCACTAAAGATTACTGGAGAGAACCCAGGATCATTTGGATTAGTAAGAAGCCAAAATGACAACTTAAACATCGCAAGTGTTACAAAGAATGTTGGTGATGATAATCTCAAGTATCTCAATACTGTTGAGAAATACCTTGATGGTCAGCAAAACTTTGCAATCAGAAGGTATGATAACAACGGTAGAGCTTTA	Guiraud, J. et al. (2021), [7] PMID: 33078199
168	MT327183.1	AACAATAACAACTTCTCTTCACTAAAGATTACTGGAGAGAACCCAGGATCATTTGGATTAGTAAGAAGCCAAAATGACAACTTAAACATCGCAAGTGTTACAAAGAATGTTAATAATGATAATCTCAACTATCTCAATGCTGTTGAGAAATACCTTGATGATCAGCAAAACTTTGCAATCAGAAGGTATGATAACAACGGTAGAGCTTTA	Guiraud, J. et al. (2021), [7] PMID: 33078199
169	MT327184.1	AACAATAACAACTTCTCTTCACTAAAGATTACTGGAGAGAACCCAGGATCATTTGGATTAGTAAGAAGCCAAAATGACAACTTAAACATCAAAAGTGTTACAAAGAATGTTAGTGATGATAATCTCAAGTATCTCAATGCTGTTGAGAAATACCTTGATCGTCAGCAAAACTTTGCAATCAGAAGGTATGATAACAACGGTAGAGCTTTA	Guiraud, J. et al. (2021), [7] PMID: 33078199
170	MT327185.1	AACAATAACAACTTCTCTTCACTAAAGATTACTGGAGAGAACCCAGGATCATTTGGACTAGTAAGAAGCCAAAATGAGAACTTAAACATCGTAAGTGTTACAAAGAATGGTAGTGATGATAATCTCAAGTATCTCAATGATGTTGAGAAATACCTTGATGGTCAGCAAAACTTTGCAATCAGAAGGTATGATAACAACGGTAGAGCTTTA	Guiraud, J. et al. (2021), [7] PMID: 33078199
171	MT327186.1	AACAATAACAACTTCTCTTCACTAAAGATTACTGGAGAGAACCCAGGATCATTTGGACTAGTAAGAAGCCAAAATGAGAACTTAAACATCGCAAGTGTTACAAAGAATGGTAGTGATGATAATCTCAAGTATCTCAATGCTGTTGAGAAATACCTTTATGATCAGCAAAACTTTGCAATCAGAAGGTATGATAACAACGGTAGAGCTTTA	Guiraud, J. et al. (2021), [7] PMID: 33078199
172	MT327187.1	AACAATAACAACTTCTCTTCACTGAAGATTACTGGAGAGAACCCAGGATCATTTGGACTAGTAAGAAGCCAAAATGAGAACTTAAACATCGCAAGTGTTACAAAGAATGATAGTGATAATCTCAAGTATCTTAATGCTGTTGAGAAGTACCTTGATGGTCAGCAAAACTTTGCAATCAGAAGGTATGATAACAACGGTAGAGCTTTA	Guiraud, J. et al. (2021), [7] PMID: 33078199	MZ361908.1
173	MT327188.1	AACAATAACAACTTCTCTTCACTGAAGATTACTGGAGAGAACCCAGGATCATTTGGACTAGTAAGAAGCCAAAATGAGAACTTAAACATCGTAAGTGTTACAAAGAATGGTAGTGATGATAATCTCAAGTATCTTAATGCTGTTGAGAAATACCTTGATGGTCAGCAAAACTTTGCAATCAGAAGGTATGATAACAACGGTAGAGCTTTA	Guiraud, J. et al. (2021), [7] PMID: 33078199
174	MT327189.1	AACAATAACAACTTCTCTTCACTGAAGATTACTGGAGAGAACCCAGGATCATTTGGATTAGTAAGAAGCCAAAATGAGAACTTAAACATCGCAAGTGTTACAAAGAATGATAGTGATGATAATCTCAAGTATCTTAATTCTGTTGAGAAGTACCTTGATGGTCAGCAAAACTTTGCAATCAGAAGGTATGATAACAACGGTAGAGCTTTA	Guiraud, J. et al. (2021), [7] PMID: 33078199
175	MT327190.1	AACAATAACAACTTCTCTTCACTAAAGATTACTGGAGAGAACCCAGGATCATTTGGACTAGTAAGAAGCCAAAATGAGAACTTAAACATCGCAAGTGTTACAAAGAATAGTAGTGATGATAATCTCAAGTATCTTAATTCTGTTGAGAAATACCTTGATGGTCAGCAAAACTTTGCAATCAGAAGGTATGATAACAACGGTAGAGCTTTA	Guiraud, J. et al. (2021), [7] PMID: 33078199
176	MT327191.1	AACAATAACAACTTCTCTTCACTAAAGATTACTGGAGAGAACCCAGGATCATTTGGACTAGTAAGAAGCCAAAATGAGAACTTAAACATCGCAAGTGTTACAAAGAATGTTAGTGATGATAATCTCAAGTATCTTAATTCTGTTGAGAAATACCTTGATGGTCAGCAAAACTTTGCAATCAGAAGGTATGATAACAACGGTAGAGCTTTA	Guiraud, J. et al. (2021), [7] PMID: 33078199
177	MT327192.1	AACAATAACAACTTCTCTTCACTAAAGATTACTGGAGAGAACCCAGGATCATTTGGACTAGTAAGAAGCCAAAATGAGAACTTAAACATCGCAAGTGTTACAAAGGATGTTAGTGATGATAATCTCAAGTATCTTAATTCTGTTGAGAAATACCTTGATGGTCAGCAAAACTTTGCAATCAGAAGGTATGATAACAACGGTAGAGCTTTA	Guiraud, J. et al. (2021), [7] PMID: 33078199
178	MT327193.1	AACAATAACAACTTCTCTTCACTAAAGATTACTGGAGAGAACCCAGGATCATTTGGACTAGTAAGAAGCCAAAATGAGAACTTAAACATCGCAAGTGTTACAAAGAATGATAGTGATGATAATCTCAAGTATCTTAATTCTGTTGAGAAATACCTTGATGATCAGCAAAACTTTGCAATCAGAAGGTATGATAACAACGGTAGAGCTTTA	Guiraud, J. et al. (2021), [7] PMID: 33078199
179	MT327194.1	AACAATAACAACTTCTCTTCACTAAAGATTACTGGAGAGAACCCAGGATCATTTGGACTAGTAAGAAGCCAAAATGAGAACTTAAACATCGCAAGTGTTACAAAGAATGATAATGATGATAATCTCAAGTATCTTAATTCTGTTGAGAAATACCTTGATGATCAGCAAAACTTTGCAATCAGAAGGTATGATAACAACGGTAGAGCTTTA	Guiraud, J. et al. (2021), [7] PMID: 33078199
180	MT327195.1	AACAATAACAACTTCTCTTCACTGAAGATTACTGGAGAGAACCCAGGATCATTTGGACTAGTAAGAAGCCAAAATGAGAACTTAAACATCGCAAGTGTTACAAAGAATGATAGTGATGATAATCTCAAGTATCTTAATTCTGTTGAGGAATACCTTGATGGTCAGCAAAACTTTGCAATCAGAAGGTATGATAACAACGGTAGAGCTTTA	Guiraud, J. et al. (2021), [7] PMID: 33078199
181	MT327196.1	AACAATAACAACTTCTCTTCACTGAAGATTACTGGAGAGAACCCAGGATCATTTGGACTAGTAAGAAGCCAAAATGAGAACTTAAACATCGCAAGTGTTACAAAGAATGATGATGATGATAATCTCAAGTATCTTAATTCTGTGGAGAAATACCTTGATGGTCAGCAAAACTTTGCAATCAGAAGGTATGATAACAACGGTAGAGCTTTA	Guiraud, J. et al. (2021), [7] PMID: 33078199
182	MT327197.1	AACAATAACAACTTCTCTTCACTGAAGATTACTGGAGAGAACCCAGGATCATTTGGACTAGTAAGAAGCCAAAATGAGAACTTAAACATCGCAAGTGTTACAAAGAATGATGATGATGATGATAATCTCAAGTATCTTAATTCTGTTGAGAAATACCTTGATGGTCAGCAAAACTTTGCAATCAGAAGGTATGATAACAACGGTAGAGCTTTA	Guiraud, J. et al. (2021), [7] PMID: 33078199
183	MT327198.1	AACAATAACAACTTCTCTTCACTGAAGATTACTGGAGAGAACCCAGGATCATTTGGACTAGTAAGAAGCCAAAATGAGAACTTAAACATCGCAAGTGTTACAAAGAATGATAATCATGATAATCTCAAGTATCTTAATTCTGTTGAGAAATACCTTGATGGTCAGCAAAACTTTGCAATCAGAAGGTATGATAACAACGGTAGAGCTTTA	Guiraud, J. et al. (2021), [7] PMID: 33078199
184	MN543062.1	ACTTGAAACAATAACAACTTCTCTTCACTGAAGATTACTGGAGAGAACCCAGGATCATTTGGACTAGTAAGAAGCCAAAATGAGAACTTAAACATCGCAAGTGTTACAAAGAATGATAGTGATGATAATCTCGAGTATCTTAATTCTGTTGAGAAATACCTTGATGGTCAGCAAAACTTTGCAATCAGAAGGTATGATAACAACGGTAGAGCTTTATATGATATTAACTTA	Laumen, J.G.E. et al. (2021), [17] PMID: 32389900
185	MN543063.1	ACTTGAAACAATAACAACTTCTCTTCACTGAAGATTACTGGAGAGAACCCAGGATCATTTGGACTAGTAAGAAGCCAAAATGAGAACTTAAACATCGCAAGTGTTAAAAAGAATGATAGTGATGATAATCTCAAGTATCTTAATTCTGTTGAGAAATACCTTGATGGTCAGCAAAACTTTGCAATCAGAAGGTATGATAACAACGGTAGAGCTTTATATGATATTAACTTA	Laumen, J.G.E. et al. (2021), [17] PMID: 32389900
186	MN543065.1	ACTTGAAACAATAACAACTTCTCTTCACTAAAGATTACTGGAGAGAACCCAGGATCATTTGGATTAGTAAGAAGCCAAAATGACAACTTAAATATTTCAAGTGTTACAAAGAATTCTAGTGATGATAATCTCAAGTATCTCAATGCTGTTGAGAAATACCTTGATGGTCAGCAAAACTTTGCAATCAGAAGGTATGATAACAACGGCAGAGCTTTATATGATATTAACTTA	Laumen, J.G.E. et al. (2021), [17] PMID: 32389900
187	MN543066.1	ACTTGAAACAATAACAACTTCTCTTCACTGAAGATTACTGGAGAGAACCCAGGATCATTTGGATTAGTAAGAAGCCAAAATGACAACTTAAATATTTCAAGTGTTACAAAGAATGTTAATGATGATAATCTCAAGTATCTCAATGCTGTTGAGAAATACCTTGATGGTCAGCAAAACTTTGCAATCAGAAGGTATGATAACAACGGTAGAGCTTTATATGATATTAACTTA	Laumen, J.G.E. et al. (2021), [17] PMID: 32389900
188	MN543067.1	ACTTGAAACAATAACAACTTCTCTTCACTGAAGATTACTGGAGAGAACCCAGGATCATTTGGATTAGTAAGAAGCCAAAATGACAACTTAAATATTTCAAGTGTTACAGAGAATGTTAATGATGATAATCTCAAGTATCTCAATGCTGTTGAGAAATACCTTGATGATCAGCAAAACTTTGCAATCAGAAGGTATGATAACAACGGTAGAGCTTTATATGATATTAACTTA	Laumen, J.G.E. et al. (2021), [17] PMID: 32389900
189	MN543068.1	ACTTGAAACAATAACAACTTCTCTTCACTGAAGATTACTGGAGAGAACCCAGGATCATTTGGACTAGTAAGAAGCCAAAATGCGAACTTAAATATCGCAAGTGTTCAAAAGCAATCAGGTGATGATAATCTCAAGTATCTTAATGCTGTTGAGAAATACCTTGATGGTCAGCAAAACTTTGCAATCAGAAGGTATGATAACAACGGTAGAGCTTTATATGATATTAACTTA	Laumen, J.G.E. et al. (2021), [17] PMID: 32389900
190	-	ACTTGAAACAATAACAACTTCTCTTCACTAAAGATTACTGGAGAGAACCCAGGATCATTTGGATTAGTAAGAAGCCAAAATGACAACTTAAATATTTCAAGTGTTACAAAGAATGTTAGTGAAGATAATCTCAAGTATCTCAATGCTGTTGAGAAATACCTTGATGGTCAGCAAAACTTTGCAATCAGAAGGTATGATAACAACGGTAGAGCTTTATATGATATTAACTTA	Fernandez-Huerta, M. et al. (2020), [15] PMID:31941694		MGSP_55*
191	-	ACTTGAAACAATAACAACTTCTCTTCACTAAAGATTACTGGAGAGAACCCAGGATCATTTGGACTAGTAAGAAGCCAAAATGAGAACTTAAACATCGCAAGTGTTACAAAGAATGATAGTGATGATAATCTCAAGTATCTTAATTCTGTTGAGAAATACCTTGTTGATGGTCAGCAAAACTTTGCAATCAGAAGGTATGATAACAACGGTAGAGCTTTATATGATATTAACTTA	Fernandez-Huerta, M. et al. (2020), [15] PMID:31941694	MZ553859.1	MGSP_68*
192	-	ACTTGAAACAATAACAACTTCTCTTCACTAAAGATTACTGGAGAGAACCCAGGATCATTTGGATTAGTAAGAAGCCAAAATGACAACTTAGATATTTCAAGTGTTACAAAGAATGTTAGTGATGATAATCTCAAGTATCTCAATGCTGTTGAGAAATACCTTGATGGTCAGCAAAACTTTGCAATCAGAAGGTATGATAACAACGGTAGAGCTTTATATGATATTAACTTA	Fernandez-Huerta, M. et al. (2020), [15] PMID:31941694		MGSP_82*
193	-	ACTTGAAACAATAACAACTTCTCTTCACTAAAGATTACTGGAGAGAACCCAGGATCATTTGGATTAGTAAGAAGCCAAAATGACAACTTAAATATTTCAAATGTTACAAAGAGTGTTAGTGATGATAATCTCAAGTATCTCAATGATGTTGAGAAATACCTTGATGGTCAGCAAAACTTTGCAATCAGAAGGTATGATAACAACGGTAGAGCTTTATATGATATTAACTTA	Fernandez-Huerta, M. et al. (2020), [15] PMID:31941694	MZ553912.1	MGSP_85*
194	-	ACTTGAAACAATAACAACTTCTCTTCACTGAAGATTACTGGAGAGAACCCAGGATCATTTGGACTAGTAAGAAGCCAAAATGAGAACTTAAACATCGCAAGTGTTACAAAGAATGATAGTGATGATAATCTCAAGTATCTTAAGTCTGTTGAGAAATACCTTGATGGTCAGCAAAACTTTGCAATCAGAAGGTATGATAACAACGGTAGAGCTTTATATGATATTAACTTA	Fernandez-Huerta, M. et al. (2020), [15] PMID:31941694		MGSP_94*
195	-	ACTTGAAACAATAACAACTTCTCTTCACTGAAGATTACTGGAGAGAACCCAGGATCATTTGGATTAGTAAGAAGCCAAAATGACAACTTAAACATCGCAAGTGTTACAAAGAATGTTAGTGATGATAATCTCAAGTATCTCAATGCTGTTGAGAAATACCTTGATAGTCAGCAAAACTTTGCAATCAGAAGGTATGATAACAACGGTAGAGCTTTATATGATATTAACTTA	Fernandez-Huerta, M. et al. (2020), [15] PMID:31941694		MGSP_111*
196	-	ACTTGAAACAATAACAACTTCTCTTCACTGAAGATTACTGGAGAGAACCCAGGATCATTTGGACTAGTAAGAAGCCAAAATGAGAACTTAAACATCGCAAGTGTTACAAAGAATGATAATGATAGTGTGATAATCTCAAGTATCTTAATTCTGTTGAGAAATACCTTGATGGTCAGCAAAACTTTGCAATCAGAAGGTATGATAACAACGGTAGAGCTTTATATGATATTAACTTA	Fernandez-Huerta, M. et al. (2020), [15] PMID:31941694		MGSP_113*
197	-	ACTTGAAACAATAACAACTTCTCTTCACTGAAGATTACTGGAGAGAACCCAGGATCATTTGGACTAGTAAGAAGCCAAAATGAGAACTTAAACATCGCAAGTGTTACAAAGAATGATAGTAATGATAATCTCAAGTATCTTAATTCTGTTGAGAAATACCTTGATGGTCAGCAAAACTTTGCAATCAGAAGGTATGATAACAACGGTAGAGCTTTATATGATATTAACTTA	Fernandez-Huerta, M. et al. (2020), [15] PMID:31941694	13_ST-D*	MGSP_124-5*
198	-	ACTTGAAACAATAACAACTTCTCTTCACTAAAGATTACTGGAGAGAACCCAGGATCATTTGGATTAGTAAGAAGCCAAAATGACAACTTAAATATTTCAAATGTTACAAAGAATGTTAGTGATGATAATCTCAAGTATCTCAATGGTGTTGAGAAATACCTTGATGGTCAGCAAAACTTTGCAATCAGAAGGTATGATAACAACGGTAGAGCTTTATATGATATTAACTTA	Fernandez-Huerta, M. et al. (2020), [15] PMID:31941694		MGSP_128*
199	-	ACTTGAAACAATAACAACTTCTCTTCACTGAAGATTACTGGAGAGAACCCAGGATCATTTGGATTAGTAAGAAGCCAAAATGCGAACTTAAATATCGCAAGTGTTCAAAAGCAATCAGGTGATGATAATCTCAAGTATCTTAATTCTGTTGAGAAATACCTTGATGGTCAGCAAAACTTTGCAATCAGAAGGTATGATAACAACGGTAGAGCTTTATATGATATTAACTTA	Fernandez-Huerta, M. et al. (2020), [15] PMID:31941694		MGSP_134*
200	-	ACTTGAAACAATAACAACTTCTCTTCACTAAAGATTACTGGAGAGAACCCAGGATCATTTGGATTAGTAAGAAGCCAAAATGACAACTTAAACATCGCAAGTGTTACAAAGAATGTTAGTGATGATAATCTCAAGTATCTCAATTCTGTTGAGAAATACCTTGATGGTCAGCAAAACTTTGCAATCAGAAGGTATGATAACAACGGTAGAGCTTTATATGATATTAACTTA	Fernandez-Huerta, M. et al. (2020), [15] PMID:31941694		MGSP_135*
201	-	ACTTGAAACAATAACAACTTCTCTTCACTAAAGATTACTGGAGAGAACCCAGGATCATTTGGATTAGTAAGAAGCCAAAATGACAACTTAAATATTTCAAATGTTACAAATGATGATAATAATCTCAAGTATCTCAATGATGTTGAGAAATACCTTGATGGTCAGCAAAACTTTGCAATCAGAAGGTATGATAACAACGGTAGAGCTTTATATGATATTAACTTA	Fernandez-Huerta, M. et al. (2020), [15] PMID:31941694		MGSP_139*
202	-	ACTTGAAACAATAACAACTTCTCTTCACTAAAGATTACTGGAGAGAACCCAGGATCATTTGGATTAGTAAGAAGCCAAAATGACAACTTAAATATTTCAAGTGTTACAAAGAATGTTCGTGATGATAATCTCAACTATCTCAATGCTGTTGAGAAATACCTTGATGGTCAACAAAACTTTGCAATCAGAAGGTATGATAACAACGGTAGAGCTTTATATGATATTAACTTA	Fernandez-Huerta, M. et al. (2020), [15] PMID:31941694		MGSP_148*
203	-	ACTTGAAACAATAACAACTTCTCTTCACTGAAGATTACTGGAGAGAACCCAGGATCATTTGGACTAGTAAGAAGCCAAAATGAGAACTTAAACATCGCAAGTGTTACAAAGAATGATAGTGATGATAATCTCAAGTATCTTAATTCTGTTGAGAAATACCTTGATGGTCAGCAAAACTTTGCAATCAGAAGGTATGATAACAACGGTAGAGCTTTATATGATATTAACTTA	Fernandez-Huerta, M. et al. (2020), [15] PMID:31941694	GU226207.1	MGSP_149*
204	-	ACTTGAAACAATAACAACTTCTCTTCACTAAAGATTACTGGAGAGAACCCAGGATCATTTGGATTAGTAAGAAGCCAAAATGACAACTTAAATATTTCAAGTGTTACAAAGAATGTTAGTGATGATAATCTCAAGTATCTCAATGTTGTTGAGAAATACCTTGATGGTCAGCAAAACTTTGCAATCAGAAGGTATGATAACAACGGTAGAGCTTTATATGATATTAACTTA	Fernandez-Huerta, M. et al. (2020), [15] PMID:31941694	MN387738.1	MGSP_150*
205	-	ACTTGAAACAATAACAACTTCTCTTCACTAAAGATTACTGGAGAGAACCCAGGATCATTTGGATTAGTAAGAAGCCAAAATGACAACTTAAATATTTCAAGTGTTAAAAAGAATGTTAGTTATGGTAATCTCAAGTATCTCTATGATAATCTCAAGTATCTCAATGCTGTTGAGAAATACCTTGATGGTCAGCAAAACTTTGCAATCAGAAGGTATGATAACAACGGTAGAGCTTTATATGATATTAACTTA	Fernandez-Huerta, M. et al. (2020), [15] PMID:31941694		MGSP_156*
206	-	ACTTGAAACAATAACAACTTCTCTTCACTGAAGATTACTGGAGAGAACCCAGGATCATTTGGACTAGTAAGAAGCCAAAATGAGAACTTAAACATCGCAAGTGTTACAAAGAATAATAGTGATGATAATCTCAAGTATCTTAAGTCTGTTGAGAAATACCTTGATGGTCAGCAAAACTTTGCAATCAGAAGGTATGATAACAACGGTAGAGCTTTATATGATATTAACTTA	Fernandez-Huerta, M. et al. (2020), [15] PMID:31941694		MGSP_166*
207	-	ACTTGAAACAATAACAACTTCTCTTCACTGAAGATTACTGGAGAGAACCCAGGATCATTCGGACTAGTAAGAAGCCAAAATGAGAACTTAAACATCGCAAGTGTTACAAAGAATGGTAGTGATGATAATCTCAAGTATCTTAATGCTGTTGAGAAATACCTTGATGGTCAGCAAAACTTTGCAATCAGAAGGTATGATAACAACGGTAGAGCTTTATATGATATTAACTTA	Fernandez-Huerta, M. et al. (2020), [15] PMID:31941694		MGSP_168*
208	-	ACTTGAAACAATAACAACTTCTCTTCACTAAAGATTACTGGAGAGAACCCAGGATCATTTGGATTAGTAAGAAGCCAAAATGACAACTTAAATATTTCAAGTGTTACAAAGAATGTTAGTGATGATAATCTCAAGTATCTCAAGGCTGTTGAGAAATACCTTGATGGTCAGCAAAACTTTGCAATCAGAAGGTATGATAACAACGGTAGAGCTTTATATGATATTAACTTA	Fernandez-Huerta, M. et al. (2020), [15] PMID:31941694		MGSP 170*
209	-	ACTTGAAACAATAACAACTTCTCTTCACTAAAGATTACTGGAGAGAACCCAGGATCATTTGGACTAGTAAGAAGCCAAAATGAGAACTTAAACATCGCAAGTGTTACAAAGAATGGTAGTGATGATAATCTCAGGTATCTCAATGCTGTTGAGAAATACCTTGATGGTCAGCAAAACTTTGCAATCAGAAGGTATGATAACAACGGTAGAGCTTTATATGATATTAACTTA	Plummer, E.L. et al. (2020), [31] PMID: 33184030		5_ST-F*
210	-	ACTTGAAACAATAACAACTTCTCTTCACTAAAGATTACTGGAGAGAACCCAGGATCATTTGGATTAGTAAGAAGCCAAAATGACAACTTAAACATCGCAAGTGTTACAAAGAATGTTAGGGATGATAATCTCAAGTATCTCAATGCTGTTGAGAAATACCTTGATGGTCAGCAAAACTTTGCAATCAGAAGGTATGATAACAACGGTAGAGCTTTATATGATATTAACTTA	Plummer, E.L. et al. (2020), [31] PMID: 33184030		18_ST-I*
211	-	ACTTGAAACAATAACAACTTCTCTTCACTAAAGATTACTGGAGAGAACCCAGGATCATTTGGATTAGTAAGAAGCCAAAATGACAACTTAAATATTTCAAGTGTTACAAAGAATGGTAGTGATGATAATCTCAAGTATCTCAATGATGTTGAGAAATACCTTGATGGTCAGCAAAACTTTGCAATCAGAAGGTATGATAACAACGGTAGAGCTTTATATGATATTAACTTA	Plummer, E.L. et al. (2020), [31] PMID: 33184030	36_b_ST-K* 37_a_ST-K* 37_b_ST-K* MK361850.1 MK361856.1 MK361903.1	17_ST-K*
212	-	ACTTGAAACAATAACAACTTCTCTTCACTAAAGATTACTGGAGAGAACCCAGGATCATTTGGACTAGTAAGAAGTCAAAATGAGAACTTAAACATCGCAAGTGTTACAAAGAATGGTAGTGATGATAATCTCCAGTATCTCAATACTGTTGAGAAATACCTTGATGGTCAGCAAAACTTTGCAATCAGAAGGTATGATAACAACGGTAGAGCTTTATATGATATTAACTTA	Plummer, E.L. et al. (2020), [31] PMID: 33184030	34_b_ST-N*	34_a_ST-N*
213	MT476044.1	AGTTGATGAAACCTTAACCCCTTGGACTTGAAACAATAACAACTTCTCTTCACTAAAGATTACTGGAGAGAACCCAGGATCATTTGGATTAGTAAGAAGCCAAACTGACAACTTAAATATTTCAAATGTTATTACAAAGAATAATGTTAGTGATGATAATCTCAAGTATCTCAATGATGTTGAGAAATACCTTGATGGTCAGCAAAACTTTGCAATCAGAAGGTATGATAACAACGGTAGAGCTTTATATGATATTAACTTAGCAAAAATGGAAAACCCCTCAACGG	Sweeney, E.L. et al. (2020), [32] PMID: 32493781
214	MT476045.1	AGTTGATGAAACCTTAACCCCTTGGACTTGAAACAATAACAACTTCTCTTCACTAAAGATTACTGGAGAGAACCCAGGATCATTTGGATTAGTAAGAAGCCAAAATGACAACTTAAATATTTCAAATGTTATAAAGAATGTTAGTGATGATAATCTCAAGTATCTCAATGCTGTTGAGAAATACCTTGATGGTCAGCAAAACTTTGCAATCAGAAGGTATGATAACAACGGTAGAGCTTTATATGATATTAACTTAGCAAAAATGGAAAACCCCTCAACGG	Sweeney, E.L. et al. (2020), [32] PMID: 32493781
215	MT476046.1	AGTTGATGAAACCTTAACCCCTTGGACTTGAAACAATAACAACTTCTCTTCACTAAAGATTACTGGAGAGAACCCAGGATCATTTGGATTAGTAAGAAGCCAAAATGACAACTTAAACATCGCAAGTGTTACAAAGAATGATAATGATGATATTCTCAAGTGTCTTAATTCTGTTGAGAAATACCTTGATGGTCAGCAAAACTTTGCAATCAGAAGGTATGATAACAACGGTAGAGCTTTATATGATATTAACTTAGCAAAAATGGAAAACCCCTCAACGG	Sweeney, E.L. et al. (2020), [32] PMID: 32493781
216	MT476047.1	AGTTGATGAAACCTTAACCCCTTGGACTTGAAACAATAACAACTTCTCTTCACTAAAGATTACTGGAGAGAACCCAGGATCATTTGGACTAGTAAGAAGCCAAAATGAGAACTTAAACATCGCAAGTGTTACAAAGAATGGTAGTGATGATAATCTCAAGTATCTCGATGCTGTTGAGAAATACCTTGATGGTCAGCAAAACTTTGCAATCAGAAGGTATGATAACAACGGTAGAGCTTTATATGATATTAACTTAGCAAAAATGGAAAACCCCTCAACGG	Sweeney, E.L. et al. (2020), [32] PMID: 32493781
217	MT476048.1	AGTTGATGAAACCTTAACCCCTTGGACTTGAAACAATAACAACTTCTCTTCACTAAAGATTACTGGAGAGAACCCAGGATCATTTGGATTAGTAAGAAGCCAAAATGACAACTTAAACATCGCAAGTGTTACAGAGAATGTTAATGATGATAATCTCAAGTATCTCAATGCTGTTGAGAAATACCTTGATGGTCAGCAAAACTTTGCAATCAGAAGGTATGATAACAACGGTAGAGCTTTATATGATATTAACTTAGCAAAAATGGAAAACCCCTCAACGG	Sweeney, E.L. et al. (2020), [32] PMID: 32493781
218	MT476049.1	AGTTGATGAAACCTTAACCCCTTGGACTTGAAACAATAACAACTTCTCTTCACTAAAGATTACTGGAGAGAACCCAGGATCATTTGGACTAGTAAGAAGCCAAAATGAGAACTTAAACATCGCAAGTGTTACAAAGAATGTTAGTGATGATAATCTCAAGTATCTCAATGCTGTTGAGAAATACCTTGATGGTCAGCAAAACTTTGCAATCAGAAGGTATGATAACAACGGTAGAGCTTTATATGATATTAACTTAGCAAAAATGGAAAACCCCTCAACGG	Sweeney, E.L. et al. (2020), [32] PMID: 32493781
219	MT476050.1	AGTTGATGAAACCTTAACCCCTTGGACTTGAAACAATAACAACTTCTCTTCACTAAAGATTACTGGAGAGAACCCAGGATCATTTGGATTAGTAAGAAGCCAAAATGCGAACTTAAATATCGCAAGTGTTCAAAAGCAATCAGGTGATGATAATCTCAAGTATCTCAATGCTGTTGAGAAATACCTTGATGGTCAGCAAAACTTTGCAATCAGAAGGTATGATAACAACGGTAGAGCTTTATATGATATTAACTTAGCAAAAATGGAAAACCCCTCAACGG	Sweeney, E.L. et al. (2020), [32] PMID: 32493781
220	MT476051.1	AGTTGATGAAACCTTAACCCCTTGGACTTGAAACAATAACAACTTCTCTTCACTGAAGATTACTGGAGAGAACCCAGGATCATTTGGACTAGTAAGAAGCCAAAATGAGAACTTACACATCGCAAGTGTTACAAAGAATAATAGTGATGATAATCTCAAGTATCTTAATTCTGTTGAGAAATACCTTGATGGTCAGCAAAACTTTGCAATCAGAAGGTATGATAACAACGGTAGAGCTTTATATGATATTAACTTAGCAAAAATGGAAAACCCCTCAACGG	Sweeney, E.L. et al. (2020), [32] PMID: 32493781
221	MT476052.1	AGTTGATGAAACCTTAACCCCTTGGACTTGAAACAATAACAACTTCTCTTCACTGAAGATTACTGGAGAGAACCCAGGATCATTTGGACTAGTAAGAAGCCAAAATGAGAACTTACACATCGCAAGTGTTACAAAGAATGATAGTGATGATAATCTCAAGTATCTTAATTCTGTTGAGAAATACCTTGATGGTCAGCAAAACTTTGCAATCAGAAGGTATGATAACAACGGTAGAGCTTTATATGATATTAACTTAGCAAAAATGGAAAACCCCTCAACGG	Sweeney, E.L. et al. (2020), [32] PMID: 32493781
222	MT476053.1	AGTTGATGAAACCTTAACCCCTTGGACTTGAAACAATAACAACTTCTCTTCACTAAAGATTACTGGAGAGAACCCAGGATCATTTGGATTAGTAAGAAGCCAAAATGACAACTTAAATATTTCAAATGTTACAAAGAATGTTAGTGGTGATAATCTCAAGTATCTCAATGATGTTGAGAAATACCTTGATGGTCAGCAAAACTTTGCAATCAGAAGGTATGATAACAACGGTAGAGCTTTATATGATATTAACTTAGCAAAAATGGAAAACCCCTCAACGG	Sweeney, E.L. et al. (2020), [32] PMID: 32493781
223	MT476054.1	AGTTGATGAAACCTTAACCCCTTGGACTTGAAACAATAACAACTTCTCTTCACTGAAGATTACTGGAGAGAACCCAGGATCATTTGGACTAGTAAGAAGCAAAAATGAGAACTTAAACATCGCAAGTGTTACAAAGAATGATAGTGATGATAATCTCAAGTATCTTAATTCTGTTGAGAAATACCTTGATGGTCAGCAAAACTTTGCAATCAGAAGGTATGATAACAAACGGTAGAGCTTTATATGATATTAACTTAGCAAAAATGGAAAACCCCTCAACGG	Sweeney, E.L. et al. (2020), [32] PMID: 32493781
224	MT476055.1	AGTTGATGAAACCTTAACCCCTTGGACTTGAAACAATAACAACTTCTCTTCACTAAAGATTACTGGAGAGAACCCAGGATCATTTGGACTAGTAAGAAGCCAAAATGAGAACTTAAACATCACAAGTGTTACAAAGAATGGTAGTGATGATAATCTCAAGTATCTCAATGCTGTTGAGAAATACCTTGATGGTCAGCAAAACTTTGCAATCAGAAGGTATGATAACAACGGTAGAGCTTTATATGATATTAACTTAGCAAAAATGGAAAACCCCTCAACGG	Sweeney, E.L. et al. (2020), [32] PMID: 32493781
225	MT476056.1	AGTTGATGAAACCTTAACCCCTTGGACTTGAAACAATAACAACTTCTCTTCACTAAAGATTACTGGAGAGAACCTAGGATCATTTGGACTAGTAAGAAGCCAAAATGAGAACTTAAACATCGCAAGTGTTACAAAGAATGGTAGTGATGATAATCTCAAGTATCTCAATGCTGTTGAGAAATACCTTGATGGTCAGCAAAACTTTGCAATCAGAAGGTATGATAACAACGGTAGAGCTTTATATGATATTAACTTAGCAAAAATGGAAAACCCCTCAACGG	Sweeney, E.L. et al. (2020), [32] PMID: 32493781
226	MT476057.1	AGTTGATGAAACCTTAACCCCTTGGACTTGAAACAATAACAACTTCTCTTCACTGAAGATTACTGGAGAGAACCCAGGATCATTTGGACTAGTAAAAAGCCAAAATGAGAACTTAAACATCGCAAGTGTTACAAAGAATGATAGTGATGATAATCTCAAGTATCTTAATTCTGTTGAGAAATACCTTGATGGTCAGCAAAACTTTGCAATCAGAAGGTATGATAACAACGGTAGAGCTTTATATGATATTAACTTAGCAAAAATGGAAAACCCCTCAACGG	Sweeney, E.L. et al. (2020), [32] PMID: 32493781
227	MT476058.1	AGTTGATGAAACCTTAACCCCTTGGACTTGAAACAATAACAACTTCTCTTCACTGAAGATTACTGGAGAGAACCCAGGATCATTTGGACTAGTAAGAAGCCAAAATGAGAACTTAAACATCGCAAATGTTACAAAGAATGATATTGTTGATAATCTCAAGTATCTTAATTCTGTTGAGAAATACCTTGATGGTCAGCAAAACTTTGCAATCAGAAGGTATGATAACAACGGTAGAGCTTTATATGATATTAACTTAGCAAAAATGGAAAACCCCTCAACGG	Sweeney, E.L. et al. (2020), [32] PMID: 32493781
228	MT476059.1	AGTTGATGAAACCTTAACCCCTTGGACTTGAAACAATAACAACTTCTCTTCACTGAAGATTACTGGAGAGAACCCAGGATCATTTGGACTAGTAAGAAGCCAAAATGAGAACTTAAACATCGCAAATGTTACAAAGAATGATAGTGTTGATAATCTCAAGTATCTTAATTCTGTTGAGAAATACCTTGATGGTCAGCAAAACTTTGCAATCAGAAGGTATGATAACAACGGTAGAGCTTTATATGATATTAACTTAGCAAAAATGGAAAACCCCTCAACGG	Sweeney, E.L. et al. (2020), [32] PMID: 32493781
229	MT476060.1	AGTTGATGAAACCTTAACCCCTTGGACTTGAAACAATAACAACTTCTCTTCACTAAAGATTACTGGAGAGAACCCAGGATCATTTGGACTAGTAAGAAGTCAAAATGAGAACTTAAACATCGCAAGTGTTACAAAGAATGATAGTGATGATAATCTCAAGTATCTCAATGCTGTTGAGAAATACCTTGATGATCAGCAAAACTTTGCAATCAGAAGGTATGATAACAACGGTAGAGCTTTATATGATATTAACTTAGCAAAAATGGAAAACCCCTCAACGG	Sweeney, E.L. et al. (2020), [32] PMID: 32493781
230	MT476061.1	AGTTGATGAAACCTTAACCCCTTGGACTTGAAACAATAACAACTTCTCTTCACTGAAGATTACTGGAGAGAACCCAGGATCATTTGGACTAGTAAGAAGCCAAAATGAGAACTTAAACATCGCAAGTGTTATAAAGAATGATAGTGATGATAATCTCAAGTATCTTAATTCTGTTGAGAAATACCTTGATGGTCAGCAAAACTTTGCAATCAGAAGGTATGATAACAACGGTAGAGCTTTATATGATATTAACTTAGCAAAAATGGAAAACCCCTCAACGG	Sweeney, E.L. et al. (2020), [32] PMID: 32493781
231	-	ACTTGAAACAATAACAACTTCTCTTCACTAAAGATTACTGGAGAGAACCCAGGATCATTTGGATTAGTAAGAAGCCAAAATGACAACTTAAACATCGCAAGTGTTACAAAGAATGTTAGTGATGATAATCTCAAGTATCTCAATACTGTTGAGAAATACCTTGATGGTCAGCAAAACTTTGCAATCAGAAGGTATGATAACAACGGTAGAGCTTTATATGATATTAACTTAGCAAAAATGGAAAACCCCTCAACGG	Dumke, R. et al. (2021), [11] PMID: 34439012		Type 231*
232	-	ACTTGAAACAATAACAACTTCTCTTCACTAAAGATTACTGGAGAGAACCCAGGATCATTTGGATTAGTAAGAAGCCAAAATGACAACTTAAATATTTCAAATGTTATTACAAAGAATAATGTTAGTGGTGATAATCTCAAGTATCTCAATGATGTTGAGAAATACCTTGATGGTCAGCAAAACTTTGCAATCAGAAGGTATGATAACAACGGTAGAGCTTTATATGATATTAACTTAGCAAAAATGGAAAACCCCTCAACGG	Dumke, R. et al. (2021), [11] PMID: 34439012		Type 232*
233	-	ACTTGAAACAATAACAACTTCTCTTCACTGAAGATTACTGGAGAGAACCCAGGATCATTTGGACTAGTAAGAAGCCAAAATGAGAACTTAAACATCGCAAGTGTTACAAAGGATGGTAATGGTGATAATCTCAAGTATCTTAATGCTGTTGAGAAGTACCTTGATGGTCAGCAAAACTTTGCAATCAGAAGGTATGATAACAACGGTAGAGCTTTATATGATATTAACTTAGCAAAAATGGAAAACCCCTCAACGG	Dumke, R. et al. (2021), [11] PMID: 34439012		Type 233*
234	-	ACTTGAAACAATAACAACTTCTCTTCACTAAAGATTACTGGAGAGAACCCAGGATCATTTGGATTAGTAAGAAGCCAAAATGACAACTTAAACATCGCAAGTGTTACAAAGAATGTTAGTGATGATAATCTCAAGTATCTTAATTCTGTTGAGAAATACCTTGATGGTCAGCAAAACTTTGCAATCAGAAGGTATGATAACAACGGTAGAGCTTTATATGATATTAACTTAGCAAAAATGGAAAACCCCTCAACGG	Dumke, R. et al. (2021), [11] PMID: 34439012		Type 234*
235	-	ACTTGAAACAATAACAACTTCTCTTCACTGAAGATTACTGGAGAGAACCCAGGATCATTTGGACTAGTAAGAAGCCAAAATGAGAACTTAAACATCGCAAGTGTTACAAAGAATAGTAGTGATGATAATCTCAAGTATCTTAATGCTGTTGAGAAGTACCTTGATGGTCAGCAAAACTTTGCAATCAGAAGGTATGATAACAACGGTAGAGCTTTATATGATATTAACTTAGCAAAAATGGAAAACCCCTCAACGG	Dumke, R. et al. (2021), [11] PMID: 34439012		Type 235*
236	-	ACTTGAAACAATAACAACTTCTCTTCACTAAAGATTACTGGAGAGAACCCAGGATCATTTGGACTAGTAAGAAGCCAAAATGAGAACTTAAACATCGCAAGTGTTACAAAGAATGGTAGTGATGATAATCTCAAGTATCTTAATGCTGTTGAGAAGTACCTTGATGGTCAGCAAAACTTTGCAATCAGAAGGTATGATAACAACGGTAGAGCTTTATATGATATTAACTTAGCAAAAATGGAAAACCCCTCAACGG	Dumke, R. et al. (2021), [11] PMID: 34439012		Type 236*
237	-	ACTTGAAACAATAACAACTTCTCTTCACTAAAGATTACTGGAGAAAACCCAGGATCATTTGGACTAGTAAGAAGCCAAAATGAGAACTTAAACATCGCAAGTGTTACAAAGAATGATAGTGATGATAATCTCAAGTATCTTAATGCTGTTGAGAAATACCTTGATGGTCAGCAAAACTTTGCAATCAGAAGGTATGATAACAACGGTAGAGCTTTATATGATATTAACTTAGCAAAAATGGAAAACCCCTCAACGG	Dumke, R. et al. (2021), [11] PMID: 34439012		Type 237*
238	-	ACTTGAAACAATAACAACTTCTCTTCACTGAAGATTACTGGAGAGAACCCAGGATCATTTGGACTAGTAAGAAGCCAAAATGAGAACTTAAACATCGAAAGTGTTACAAAGAATGATAGTGATGATAATCTCAAGTATCTTAATTCTGTTGAGAAATACCTTGATGGTCAGCAAAACTTTGCAATCAGAAGGTATGATAACAACGGTAGAGCTTTATATGATATTAACTTA	Fernandez-Huerta, M. et al. (2020), [15] PMID:31941694		MGSP_143*
239	MT594348.1	CAACTTCTCTTCACTGAAGATTACTGGAGAGAACCCAGGATCATTTGGACTAGTAAGAAGCCAAAATGAGAACTTAAACATCGCAAGTGTTGCAAAGAATGGTAGTGATGATAATCTCAAGTATCTTAATGCTGTTGAGAAGTACCTTGATGGTCAGCAAAACTTTGCAATCAGAAGGTATGATAACAACGGTAGAGCTTTATATGATATTAACTTAGCAAAAATGG	Wood, G.E. et al. (2021), [39] PMID: 34406799
240	MT594349.1	CAACTTCTCTTCACTAAAGATTACTGGAGAGAACCCAGGATCATTTGGATTAGTAAGAAGCCAAAATGACAACTTAAATATTTCAAGTGTTACAAAGACTGTTAATAATGATAATCTCAAGTATCTCAATGCTGTTGAGAAATACCTTGATGGTCAGCAAAACTTTGCAATCAGAAGGTATGATAACAACGGTAGAGCTTTATATGATATTAACTTAGCAAAAATGG	Wood, G.E. et al. (2021), [39] PMID: 34406799
241	MT594350.1	CAACTTCTCTTCACTGAAGATTACTGGAGAGAACCCAGGATCATTTGGACTAGTAAGAAGCCAAAATGAGAACTTAAACATCGCAAGTGTTACAAAGAATGGTAGTTATGATAATCTCAAGTATCTTAATGCTGTTGAGAAGCACCTTGATGATCAGCAAAACTTTGCAATCAGAAGGTATGATAACAACGGTAGAGCTTTATATGATATTAACTTAGCAAAAATGG	Wood, G.E. et al. (2021), [39] PMID: 34406799
242	MT594351.1	CAACTTCTCTTCACTAAAGATTACTGGAGAGAACCCAGGATCATTTGGATTAGTAAGAAGCCAAAATGACAACTTAAACATCGCAAGTGTTACAGAGAATGTTAGTGATGATAATCTCAAGTATCTCAATGCTGTTGAGAAATACCTTGATGGTCAGCAAAACTTTGCAATCAGAAGGTATGATAACAACGGTAGAGCTTTATATGATATTAACTTAGCAAAAATGG	Wood, G.E. et al. (2021), [39] PMID: 34406799
243	MT594352.1	CAACTTCTCTTCACTAAAGATTACTGGAGAGAACCCAGGATCATTTGGATTAGTAAGAAGCCAAAATGACAACTTAAATATTTCAAGTGTTACAAAGAATGTTAGTAATGATAATCTCAAGTATCTCAATGCTGTTGAGAAATACCTTGATGGTCAGCAAAACTTTGCAATCAGAAGGTATGATAACAACGGTAGAGCTTTATATGATATTAACTTAGCAAAAATGG	Wood, G.E. et al. (2021), [39] PMID: 34406799
244	MT594353.1	CAACTTCTCTTCACTAAAGATTACTGGAGAGAACCCAGGATCATTTGGATTAGTAAGAAGCCAAAATGACAACTTAAATATTTCAAGTGTTAAAAAGAGTGTTAATTATGATAATCTCAAGTATCTCAATGCTGTTGAGAAATACCTTGATGGTCAGCAAAACTTTGCAATCAGAAGGTATGATAACAACGGTAGAGCTTTATATGATATTAACTTAGCAAAAATGG	Wood, G.E. et al. (2021), [39] PMID: 34406799
245	MT594354.1	CAACTTCTCTTCACTGAAGATTACTGGAGAGAACCCAGGATCATTTGGACTAGTAAGAAGCCAAAATGAGAACTTAAACATCGCAAGTGTTACAAAGAATGGTAGTGATGATAATCTCGAGTATCTTAATGCTGTTGAGAAGTACCTTGATGGTCAGCAAAACTTTGCAATCAGAAGGTATGATAACAACGGTAGAGCTTTATATGATATTAACTTAGCAAAAATGG	Wood, G.E. et al. (2021), [39] PMID: 34406799
246	MZ361843.1	ACTTGAAACAATAACAACTTCTCTTCACTGAAGATTACTGGAGAGAACCCAGGATCATTTGGACTAGTAAGAAGCCAAAATGAGAACTTAAACATCGCAAGTGTTACAAAGAATGGTAGTGATGATAATCTCAAGTATCTTAATGCTGTTGAGGAATACCTTGATGGTCAGCAAAACTTTGCAATCAGAAGGTATGATAACAACGGTAGAGC	Chua, T.P. et al. (2021), [14] PMID: 34590993
247	MZ361857.1	ACTTGAAACAATAACAACTTCTCTTCACTAAAGATTACTGGAGAGAACCCAGGATCATTTGGACTAGTAAGAAGCCAAAATGAGAACTTAAACATCGCAAGTGTTACAAAGAATAATAGTGATGATAATCTCAAGTATCTTAATTCTGTTGAGAAATACCTTGATGGTCAGCAAAACTTTGCAATCAGAAGGTATGATAACAACGGTAGAGC	Chua, T.P. et al. (2021), [14] PMID: 34590993	MZ361913.1
248	MZ361865.1	ACTTCAAACAATAACAACTTCTCTTCACTAAAGATTACTGGAGAGAACCCAGGATCATTTGGACTAGTAAGAAGCCAAAATGAGAACTTAAACATCGCAAGTGTTACAAAGAATGATAGTGATGATAATCTCAAGTATCTTAATTCTGTTGAGAAATACCTTGATGGTCAGCAAAACTTTGCAATCAGAAGGTATGATAACAACGGTAGAGC	Chua, T.P. et al. (2021), [14] PMID: 34590993
249	MZ361867.1	ACTTGAAACAATAACAACTTCTCTTCACTGAAGATTACTGGAGAGAACCCAGGATCATTTGGATTAGTAAGAAGCCAAAATGAGAACTTAAACATCGCAAGTGTTACAAAGAATGATAGTGATGATAATCTCAAGTATCTTAATTCTGTTGAGAAATACCTTGATGGTCAGCAAAACTTTGCAATCAGAAGGTATGATAACAACGGTAGAGC	Chua, T.P. et al. (2021), [14] PMID: 34590993
250	MZ361870.1	ACTTGAAACAATAACAACTTCTCTTCACTAAAGATTACTGGAGAGAACCCAGGATCATTTGGATTAGTAAGAAGCCAAAATGACAACTTAAATATTTCAAGTGTTACAAAGAATGTTGGTGATGATAATCTCAAGTATCTCAATGTTGTTGAGAAATACCTTGATGGTCAGCAAAACTTTGCAATCAGAAGGTATGATAACAACGGTAGAGC	Chua, T.P. et al. (2021), [14] PMID: 34590993	MZ553894.1
251	MZ361882.1	ACTTGAAACAATAACAACTTCTCTTCACTAAAGATTACTGGAGAGAATCCAGGATCATTTGGACTAGTAAGAAGCCAAAATGAGAACTTAAACATCGCAAGTGTTACAAAGAATGGTAGTGATGATAATCTCAAGTATCTCAATGCTGTTGAGAAATACCTTGATGGTCAGCAAAACTTTGCAATCAGAAGGTATGATAACAACGGTAGAGC	Chua, T.P. et al. (2021), [14] PMID: 34590993
252	MZ361896.1	ACTTGAAACAATAACAACTTCTCTTCACTAAAGATTACTGGAGAGAACCCAGGATCATTTGGACTAGTAAGAAGTCAAAATGAGAACTTAAACATCGCAAGTGTTACAAAGAATGGTAGTGATGATAATCTCAAGTATCTCAATGCTGTTGAGAAATACCTTGATGATCAGCAAAACTTTGCAATCAGAAGGTATGATAACAACGGTAGAGC	Chua, T.P. et al. (2021), [14] PMID: 34590993
253	MZ361898.1	ACTTGAAACAATAACAACTTCTCTTCACTAAAGATTACTGGAGAGAACCCAGGATCATTTGGATTAGTAAGAAGCCAAAATGACAACTTAAATATTTCAAGTGTTACAAAGAATGTTAATGATGATAATCTCGAGTATCTCAATGCTGTTGAGAAATACCTTGATGGTCAGCAAAACTTTGCAATCAGAAGGTATGATAACAACGGTAGAGC	Chua, T.P. et al. (2021), [14] PMID: 34590993
254	MZ361904.1	ACTTGAAACAATAACAACTTCTCTTCACTGAAGATTACTGGAGAGAACCCAGGATCATTTGGACTAGTAAGAAGCCAAAATGAGAACTTAAACATCGCAAGTGTTACAAAGAATGATAGTGATGATAATCTCATGTATCTTAATTCTGTTGAGAAATACCTTGATGGTCAGCAAAACTTTGCAATCAGAAGGTATGATAACAACGGTAGAGC	Chua, T.P. et al. (2021), [14] PMID: 34590993
255	MZ361906.1	ACTTGAAACAATAACAACTTCTCTTCACTAAAGATTACTGGAGAGAACCCAGGATCATTTGGATTAGTAAGAAGCCAAAATGACAACTTAAACATCGCAAGTGTTACAGAGAATGTTAGTGATGATAATCTCAAGTATCTCAATGCTGTTGAGAAATACCTTGATGGTCAGCAAAAATTTGCAATCAGAAGGTATGATAACAACGGTAGAGC	Chua, T.P. et al. (2021), [14] PMID: 34590993
256	MZ361910.1	ACTTGAAACAATAACAACTTCTCTTCACTAAAGATTACTGGAGAGAACCCAGGATCATTTGGATTAGTAAGAAGCCAAAATGACAACTTAAACATCGCAAGTGTTACAGAGAATGTTAGTGATGATAATCTCAAGTATCTCAATGCTGTTGAGAAATACCTTGATGGTCAGCAAAAATTTGCAATCAGAAGGTATGATAACAACGGTAGAGC	Chua, T.P. et al. (2021), [14] PMID: 34590993
257	MZ553845.1	TTGATGAAACCTTAACCCCTTGGACTTGAAACAATAACAACTTCTCTTCACTGAAGATTACTGGAGAGAACCCAGGATCATTTGGACTAGTAAGAAGCCAAAATGAGAACTTAAACATCGCAAGTGTTACAAATAATGATAGTAATGATAATCTCAAGTATCTTAATTCTGTTGAGAAATACCTTGATGGTCAGCAAAACTTTGCAATCAGAAGGTATGATAACAACGGTAGAGCTTTATATGATATTAACTTAGCAAAAATGGAAAACCCCTCAACGGA	This study
258	MZ553846.1	TAAAGATTACTGGAGAGAACCCAGGATCATTTGGATTAGTAAGAAGCCAAAATGACAACTTAAATATTTCAAGTGTTACAAAGAATGTTATTGATAATAATCTCAAGTATCTCAATGCTGTTGAGAAATACCTTGATGATCAGCAAAACTTTGCAATCAGAAGGTATGATAACAACGGTAGAGCTTTATATGATATTAACTTAGCAAAAATGGA	This study
259	MZ553847.1	CTTCACTGAAGATTACTGGAGAGAACCCAGGATCATTTGGACTAGTAAGAAGCCAAAATGAGAACTTAAACATCGCAAGTGTTACAAAGAATGATATTGATGATAATCTCAAGTATCTTAATTCTGTTGAGAAATACCTTGATGGTCAGCAAAACTTTGCAATCAGAAGGTATGATAACAACGGTAGAGCTTTATATGATATTAACTTAGCAAAAATGGA	This study
260	MZ553848.1	TTAACCCCTTGGACTTGAAACAATAACAACTTCTCTTCACTAAAGATTACTGGAGAGAACCCAGGATCATTTGGATTAGTAAGAAGCCAAAATGACAACTTAAATATTTCAAGTGTTACAAAGAATGTTAGTGATGATAATTTCAAGTATCTCAATGTTGTTGAGAAATACCTTGATGGTCAGCAAAACTTTGCAATCAGAAGGTATGATAACAACGGTAGAGCTTTATATGATATTAACTTAGCAAAAATGGAAAACCCCTCAACGG	This study
261	MZ553849.1	TAAAGATTACTGGAGAGAACCCAGGATCATTTGGATTAGTAAGAAGCCAAAATGACAACTTAAATATTTCAAGTGTTACAAAGAATGTTATGAATGATAATCTCAAGTATCTCAATGCTGTTGAGAAATACCTTGATGGTGAGCAAAACTTTGCAATCAGAAGGTATGATAACAACGGTAGAGCTTTATATGATATTAACTTAGCAAAAATGGA	This study
262	MZ553850.1	GTTGATGAAAACCTTAACCCCTTGGACTTGAAACAATAACAACTTCTCTTCACTAAAGATTACTGGAGAGAACCCAGGATCATTTGGATTAGTAAGAAGCCAAAATGACAACTTAAATATTTCAAGTGTTACAAAGAATGTTATGAATGATAATCTCAAGTATCTCAATGCTGTTGAGAAATACCTTGATGGTCAGCAAAACTTTGCAATCAGAAGGTATGATAACAACGGTAGAGCTTTATATGATATTAACTTAGCAAAAATGGAAAA	This study
263	MZ553851.1	CTAAAGATTACTGGAGAGAACCCAGGATCATTTGGATTAGTAAGAAGCCAAAATGACAACTTAAATATTTCAAGTGTTACAAAGAATGTTATTGATAATCTCGATAATCTCAAGTATCTCAATGCTGTTGAGAAATACCTTGATGATCAGCAAAACTTTGCAATCAGAAGGTATGATAACAACGGTAGAGCTTTATATGATATTAACTTAGCAAAAATGGA	This study
264	MZ553852.1	TTTAACCCCTTGGACTTGAAACAATAACAACTTCTCTTCACTAAAGATTACTGGAGAGAACCCAGGATCATTTGGATTAGTAAGAAGCCAAAATGACAACTTAAATATTTCAAATGTTACAAAGAATGTTAGTTATGATAATCTCAAGTATCTCAATGATGTTGAGAAATACCTTGATGGTCAGCAAAACTTTGCAATCAGAAGGTATGATAACAACGGTAGAGCTTTATATGATATTAACTTAGCAAAAATGGAAAACCCCTCAACGG	This study
265	MZ553853.1	TTAACCCCTTGGACTTGAAACAATAACAACTTCTCTTCACTGAAGATTACTGGAGAGAACCCAGGATCATTTGGACTAGTAAGAAGCCAAAATGAGAACTTAAACATCGCAAGTGTTACAAAGAATGATAGTGATGATAATCTCAAGTATCTTAATTCTGTTGAGAAATACCTCGATGGTCAGCAAAACTTTGCAATCAGAAGGTATGATAACAACGGTAGAGCTTTATATGATATTAACTTAGCAAAAATGGAAAACCCCTCAA	This study
266	MZ553854.1	TTAACCCCTTGGACTTGAAACAATAACAACTTCTCTTCACTGAAAATTACTGGAGAGAACCCAGGATCATTTGGACTAGTAAGAAGCCAAAATGAGAACTTAAACATCGCAAGTGTTACAAAGAATGATAGTGATGATAATCTCAAGTATCTTAATTCTGTTGAGAAATACCTTGATGGTCAGCAAAACTTTGCAATCAGAAGGTATGATAACAACGGTAGAGCTTTATATGATATTAACTTAGCAAAAATGGAAAACCC	This study
267	MZ553855.1	ACTTCTCTTCACTAAAGATTACTGGAGAGAACCCAGGATCATTTGGATTAGTAAGAAGCCAAAATGACAACTTAAATATTTCAAATGTTACAAAGAATGTTAGTGATGATAATCTCAAGTATCTCAATAATGTTGAGAAATACCTTGATGGTCAGCAAAACTTTGCAATCAGAAGGTATGATAACAACGGTAGAGCTTTATATGATATTAACTTAGCAAAAATGGA	This study
268	MZ553856.1	TGAAGATTACTGGAGAGAACCCAGGATCATTTGGACTAGTAAGAAGCCAAAATGAGAACTTAAACATCGCAAGTGTTACAAAGAATGATAGTTATGATAATCTCAAGTATCTTAATTCTGTTGAGAAATACCTTGATGGTCAGCAAAACTTTGCAATCAGAAGGTATGATAACAACGGTAGAGCTTTATATGATATTAACTTAGCAAAAATGGA	This study
269	MZ553857.1	TAAAGATTACTGGAGAGAACCCAGGATCATTTGGATTAGTAAGAAGCCAAAATGACAACTTAAACATCGCAAGTGTTACAGAGAATGTTAGAGATGATAATCTCAAGTATCTCAATGCTGTTGAGAAATACCTTGATGGTCAGCAAAACTTTGCAATCAGAAGGTATGATAACAACGGTAGAGCTTTATATGATATTAACTTAGCAAAAATGGA	This study
270	MZ553858.1	TGAAGATTACTGGAGAGAACCCAGGATCATTTGGACTAGTAAGAAGCCAAAATGAGAACTTAAACATCACAAGTGTTACAAAGAATGATAGTGATGATAATCTCAAGTATCTTAATTCTGTTGAGAAATACCTTGATGGTCAGCAAAACTTTGCAATCAGAAGGTATGATAACAACGGTAGAGCTTTATATGATATTAACTTAGCAAAAATGGA	This study
271	MZ553860.1	TAAAGATTACTGGAGAGAACCCAGGATCATTTGGATTAGTAAGAAGCCAAAATGACAACTTAAATATTTCAAGTGTTACAAAGAATCTTAGTGATGATAATCTCAAGCATCTCAATGCTGTTGAGAAATACCTTGATGGTCAGCAAAACTTTGCAATCAGAAGGTATGATAACAACGGTAGAGCTTTATATGATATTAACTTAGCAAAAATGGA	This study
272	MZ553861.1	TAAAGATTACTGGAGAGAACCCAGGATCATTTGGATTAGTAAGAAGCCAAAATGACAACTTAAACATCGCAAGTGTTACAAAGAATGTTAGTGATGATAATCTCAAGCATCTCAATGCTGTTGAGAAATACCTTGATGGTCAGCAAAATTTTGCAATCAGAAGGTATGATAACAACGGTAGAGCTTTATATGATATTAACTTAGCAAAAATGGA	This study
273	MZ553862.1	TAAAGATTACTGGAGAGAACCCAGGATCATTTGGATTAGTAAGAAGCCAAAATGACAACTTAAATATTTCAAGTGTTACAAAGAATGTTGATAATGATAATCTCAAGTATCTCAATGCTGTTGAGAAATACCTTGATGGTCAGCAAAACTTTGCAATCAGAAGGTATGATAACAACGGTAGAGCTTTATATGATATTAACTTAGCAAAAATGGA	This study
274	MZ553863.1	TAAAGATTACTGGAGAGAACCCAGGATCATTTGGATTAGTAAGAAGCCAAAATGACAACTTAAATATTTCAAGTGTTATAAAGAATGTTAATAATAATAATAATAATCTCACGTATCTCAATGCTGTTGAGAAATACCTTGATGGTCAGCAAAACTTTGCAATCAGAAGGTATGATAACAACGGTAGAGCTTTATATGATATTAACTTAGCAAAAATGGA	This study
275	MZ553864.1	TGAAGATTACTGGAGAGAACCCAGGATCATTTGGACTAGTAAGAAGCCAAAATGAGAACTTAAACATCGCAAGTGTTACAAAGAATTATAGTGATGATAATCTCAAGTATCTTAATTCTGTTGAGAAATACCTTGATGGTCAGCAAAACTTTGCAATCAGAAGGTATGATAACAACGGTAGAGCTTTATATGATATTAACTTAGCAAAAATGGA	This study
276	MZ553865.1	GTTGATGAAACCTTAACCCCTTGGACTTGAAACAATAACAACTTCTCTTCACTAAAGATTACTGGAGAGAACCCAGGATCATTTGGATTAGTAAGAAGCCAAAATGACAACTTAAACATCGCAAGTGTTACAAAGAGTGTTAGTGATGATAATCTCGGGTATCTCAATGCTGTTGAGAAATACCTTGATGGTCAGCAAAACTTTGCAATCAGAAGGTATGATAACAACGGTAGAGCTTTATATGATATTAACTTAGCAAAAATGGA	This study
277	MZ553866.1	TGAAGATTACTGGAGAGAACCCAGGATCATTTGGACTAGTAAGAAGCCAAAATAAGAACTTAAACATCGCAAGTGTTACAAAGAATGATAGTGAGGATAATCTCAAGTATCTTAATTCTGTTGAGAAATACCTTGATGGTCAGCAAAACTTTGCAATCAGAAGGTATGATAACAACGGTAGAGCTTTATATGATATTAACTTAGCAAAAATGGA	This study
278	MZ553867.1	TAAAGATTACTGGAGAGAACCCAGGATCATTTGGATTAGTAAGAAGCCAAAATGACAACTTAAATATTTCAAGTGTTATAAAGAATGCTAGTCATGATAATCTCGAGTATCTCAATGCTGTTGAGAAATACCTTGATGGTCAGCAAAACTTTGCAATCAGAAGGTATGATAACAACGGTAGAGCTTTATATGATATTAACTTAGCAAAAATGGA	This study
279	MZ553868.1	TAAAGATTACTGGAGATAACCCAGGATCATTTGGATTAGTAAGAAGCCAAAATGACAACTTAAATATTTCAAATGTTACAAAGAATGTTAGTGATGATAATCTCAAGTATCTCAATGATGTTGAGAAATACCTTGATGGTCAGCAAAACTTTGCAATCAGAAGGTATGATAACAACGGTAGAGCTTTATATGATATTAACTTAGCAAAAATGGA	This study
280	MZ553869.1	TAAAGATTACTGGAGAGAACCCAGGATCATTTGGATTAGTAAGAAGCCAAAATGACAACTTAAATATTTCAAGTGTTACAAAGAATGTTAGTGGTGATAATCTCAAGTATCTCAATGCTGTTGAGAAATACCTTGATGGTCAGCAAAACTTTGCAATCAGAAGGTATGATAACAACGGTAGAGCTTTATATGATATTAACTTAGCAAAAATGGAAA	This study
281	MZ553870.1	TTAACCCCTTGGACTTGAAACAATAACAACTTCTCTTCACTAAAGATTACTGGAGAGAACCCAGGATCATTTGGACTAGTAAGAAGCCAAAATGACAACTTAAATATTTCAAGTGTTACAAAGAATGCTAGTGATGATAATCTCAAGTATCTTAATAATGTTGAGAAGTACCTTAATGGTCAGCAAAACTTTGCAATCAGAAGGTATGATAACAACGGTAGAGCTTTATATGATATTAACTTAGCAAAAATGGAAAACCCC	This study
282	MZ553871.1	TAAAGATTACTGGAGAGAACCCAGGATCATTTGGATTAGTAAGAAGCCAAAATGACAACTTAAATATTTCAAGTGTTACAGAGAATGTTAGTGATGATAATCTCAAGTATCTCAATACTGTTGAGAAATACCTTGATGGTCAGCAAAACTTTGCAATCAGAAGGTATGATAACAACGGTAGAGCTTTATATGATATTAACTTAGCAAAAATGGAAAACCCCTCAACGG	This study
283	MZ553872.1	TGAAGATTACTGGAGAGAACCCAGGATCATTTGGACTAGTAAGAAGCCAAAATGAGAACTTAAACATCGCAAGTGTTACAGAGAATGATAATTATGATAATCTCAAGTATCTTAATTTTGTTGAGAAATACCTTGATGGTCAGCAAAACTTTGCAATCAGAAGGTATGATAACAACGGTAGAGCTTTATATGATATTAACTTAGCAAAAATGGAAA	This study
284	MZ553873.1	TAAAGATTACTGGAGAGAACCCAGGATCATTTGGATTAGTAAAAAGCCAAAATGACAACTTAAATATTTCAAGTGTTACAAAGAATGTTAGTCATGATAATCTCAAGTATCTCAATGCTGTTGAGAAATACCTTGATGGTCAGCAAAACTTTGCAATCAGAAGGTATGATAACAACGGTAGAGCTTTATATGATATTAACTTAGCAAAAATGGA	This study
285	MZ553874.1	TAAAGATTACTGGAGAGAACCCAGGATCATTTGGATTAGTAAGAAGCCAAAATGACAACTTAAATATTTCAAGTGCTACAAAGAATGTTATTGATAATAATCTCAACTATCTCGATGCTGTTGAGAAATACCTCGATGATCAGCAAAACTTTGCAATCAGAAGGTATGATAACAACGGTAGAGCTTTATATGATATTAACTTAGCAAAAATGGA	This study
286	MZ553875.1	TAAAGATTACTGGAGAGAACCCAGGATCATTTGGATTAGTAAGAAGCCAAAATGACAACTTAAATATTTCAAGTGTTACAAAGAATGTTATTAATAATAATCTCAAGTATCTCAATGATGTTGAGAAATACCTTGATAATCAGCAAAACTTTGCAATCAGAAGGTATGATAACAACGGTAGAGCTTTATATGATATTAACTTAGCAAAAATGGA	This study
287	MZ553876.1	TAAAGATTACTGGAGAGAACCCAGGATCATTTGGATTAGTAAGAAGCCAAAATGACAACTTAAATATTTCAAGTGTTACAAAGAATGTTATTGATAATAATCTCAAGTATCTCAATGTTGTTGAGAAATACCTTGATGATCAGCAAAACTTTGCAATCAGAAGGTATGATAACAACGGTAGAGCTTTATATGATATTAACTTAGCAAAAATGGA	This study
288	MZ553877.1	TGAAGATTACTGGAGAGAACCCAGGATCATTTGGACTAGTAAGAAGCCAAAATGAGAACTTAAACATCGCAAGTGTTACAAATAATGATAGTAATGATAATCTCAAGTATCTTAATTCTGTTGAGAAATACCTTGATGATCAGCAAAACTTTGCAATCAGAAGGTATGATAACAACGGTAGAGCTTTATATGATATTAACTTAGCAAAAATGGA	This study
289	MZ553878.1	TGAAGATTACTGGAGAGAACCCAGGATCATTTGGACTAGTAAGAAGCCAAAATGAGAACTTAAACATCGCAAGTGTTACAAAGAATGGTAGTGATGATAATCTCAAGTATCTTAATGGTGTTGAGAAGTACCTTGATGGTCAGCAAAACTTTGCAATCAGAAGGTATGATAACAACGGTAGAGCTTTATATGATATTAACTTAGCAAAAATGGA	This study
290	MZ553879.1	TAAAGATTACTGGAGAGAACCCAGGATCATTTGGATTAGTAAGAAGCCAAAATGACAACTTAAATATTTCAAGTGTTACAAAGAATGATATTGATAATAATCTCAAGTATCTCAATGCTGTTGAGAAATACCTTGATGATCAGCAAAACTTTGCAATCAGAAGGTATGATAACAACGGTAGAGCTTTATATGATATTAACTTAGCAAAAATGGA	This study
291	MZ553880.1	TAAAGATTACTGGAGAGAACCCAGGATCATTTGGACTAGTAAGAAGCCAAAATGAGAACTTAAACATCGCAAGTGTTACAAAGAATGGTAGTGATGATAATCTCCAGTATCTCAATGCTGTTGAGAAATACCTTGATGGTCAGCAAAACTTTGCAATCAGAAGGTATGATAACAACGGTAGAGCTTTATATGATATTAACTTAGCAAAAATGGA	This study
292	MZ553881.1	CTTAACCCCTTGGACTTGAAACAATAACAACTTCTCTTCACTAAAGATTACTGGAGAGAACCCAGGATCATTTGGATTAGTAAGAAGCCAAAATGACAACTTAAACATCGCAAGTGTTACAAAGAATGTTAGTAATGATAATCTCGAGTATCTCAATGCTGTTGAGAAATACCTTGATGGTCAGCAAAACTTTGCAATCAGAAGGTATGATAACAACGGTAGAGCTTTATATGATATTAACTTAGCAAAAATGGAAAACCCCTCAACGGA	This study
293	MZ553882.1	TAAAGATTACTGGAGAGAACCCAGGATCATTTGGATTAGTAAGAAGCCAAAATGACAACTTAAACATCGCAAGTGTTACAAAGAATGTTAGTAATGATAATCTCAAGTATCTCAATGCTGTTGAGAAATACCTTGATGATCAGCAAAACTTTGCAATCAGAAGGTATGATAACAACGGTAGAGCTTTATATGATATTAACTTAGCAAAAATGGA	This study
294	MZ553883.1	CCTTAACCCCTTGGACTTGAAACAATAACAACTTCTCTTCACTAAAGATTACTGGAGAGAACCCAGGATCATTTGGATTAGTAAGAAGCCAAAATGACAACTTAAATATTTCAAGTGTTACAAAGAATGTTAGTAATTATAATCTCGAGTATCTCAATGCTGTTGAGAAATACCTTGATGGTCAGCAAAACTTTGCAATCAGAAGGTATGATAACAACGGTAGAGCTTTATATGATATTAACTTAGCAAAAATGGAAAACCCCTCAA	This study
295	MZ553884.1	TGAAGATTACTGGAGAGAACCCAGGATCATTTGGACTAGTAAGAAGCCAAAATGAGAACTTAAACATCGCAAATGTTACAAAGAATGATAATGATGATAATCTCAAGTATCTTAATTCTGTTGAGAAATACCTTGATGGTCAGCAAAACTTTGCAATCAGAAGGTATGATAACAACGGTAGAGCTTTATATGATATTAACTTAGCAAAAATGGA	This study
296	MZ553885.1	TAAAGATTACTGGAGAGAACCCAGGATCATTTGGATTAGTAAGAAGCCAAAATGACAACTTAAATATTTCAAGTGTTACAAAGAATGTTAGTGATAATAATCTCAAGTATCTCAATGCTGTTGAGAAATACCTTGATGGTCAGCAAAACTTTGCAATCAGAAGGTATGATAACAACGGTAGAGCTTTATATGATATTAACTTAGCAAAAATGGA	This study
297	MZ553886.1	TGAAGATTACTGGAGAGAACCCAGGATCATTTGGACTAGTAAGAAGCCAAAATGAGAACTTAAACATCGCAAGTGTTACAAATAATGATAATCTCGAGTATCTTAATTCTGTTGAGAAATACCTTGATGGTCAGCAAAACTTTGCAATCAGAAGGTATGATAACAACGGTAGAGCTTTATATGATATTAACTTAGCAAAAATGGA	This study
298	MZ553887.1	ACTTCTCTTCACTAAAGATTACTGGAGAGAACCCAGGATCATTTGGATTAGTAAGAAGCCAAAATGACAACTTAAATATTTCAAGTGTTACAAAGAGTGTTAGTGATGATAATCTCAAGTATCTCAATACTGTTGAGAAATACCTTGATGGTCAGCAAAACTTTGCAATCAGAAGGTATGATAACAACGGTAGAGCTTTATATGATATTAACTTAGCAAAAATGGA	This study
299	MZ553888.1	ACTTCTCTTCACTGAAGATTACTGGAGAGAACCCAGGATCATTTGGACTAGTAAGAAGCCAAAATGAGAACTTAAACATCGCAAGTGTTACAAATAATGATAGTAAGGATAATCTCAAGTATCTTAATTCTGTTGAGAAATACCTTGATGGTCAGCAAAACTTTGCAATCAGAAGGTATGATAACAACGGTAGAGCTTTATATGATATTAACTTAGCAAAAATGGA	This study
300	MZ553889.1	CTTCACTAAAGATTACTGGAGAGAACCCAGGATCATTTGGATTAGTAAGAAGCCAAAATGACAACTTAAATATTTCAAATGTTACAAAGAATAATGTTATTGATAATAATCTCGAGTATCTCAATAAGGTTGAGAAATACCTTGATGGTCAGCAAAACTTTGCAATCAGAAGGTATGATAACAACGGTAGAGCTTTATATGATATTAACTTAGCAAAAATGGA	This study
301	MZ553890.1	TTCACTAAAGATTACTGGAGAGAACCCAGGATCATTTGGATTAGTAAGAAGCCAAAATGACAACTTAAATATTTCAAGTGTTACAAAGAATGTTAGTGATGATAATCTCAAGTATCTCGATACTGTTGAGAAATACCTTGATGGTCAGCAAAACTTTGCAATCAGAAGGTATGATAACAAAGGTAGAGCTTTATATGATATTAACTTAGCAAAAATGGA	This study
302	MZ553891.1	TAAAGATTACTGGAGAGAACCCAGGATCATTTGGATTAGTAAGAAGCCAAAATGACAACTTAAACATCGCAAGTGTTACAAAGAATGTTAGTGATGATAATCTCAAGTATCTCAATGCTGTTGAGAAATACCTTAATGGTCAGCAAAACTTTGCAATCAGAAGGTATGATAACAACGGTAGAGCTTTATATGATATTAACTTAGCAAAAATGGA	This study
303	MZ553892.1	CTAAAGATTACTGGAGAGAACCCAGGATCATTTGGATTAGTAAGAAGCCAAAATGACAACTTAAATATTTCAAGTGTTACAAATAATGTTAGTAAGGATAATCTCAAGTATCTCAATGCTGTTGAGAAATACCTTGATGATCAGCAAAACTTTGCAATCAGAAGGTATGATAACAACGGTAGAGCTTTATATGATATTAACTTAGCAAAAATGGA	This study
304	MZ553893.1	TAAAGATTACTGGAGAGAACCCAGGATCATTTGGATTAGTAAGAAGCCAAAATGACAACTTAAATATTTCAAATGTTACAAATAATGTTAGTGGTGATAATCTCAAGTATCTCAATGATGTTGAGAAATACCTTGATGGTCAGCAAAACTTTGCAATCAGAAGGTATGATAACAACGGTAGAGCTTTATATGATATTAACTTAGCAAAAATGGAAA	This study
305	MZ553895.1	TGAAGATTACTGGAGAGAACCCGGGATCATTTGGACTAGTAAGAAGCCAAAATGAGAACTTAAACATCGCAAGTGTTACAAAGAATGGTAGTGATGATAATCTCAAGTATCTTAATGCTGTTGAGAAGTACCTTGATGATCAGCAAAACTTTGCAATCAGAAGGTATGATAACAACGGTAGAGCTTTATATGATATTAACTTAGCAAAAATGGAAA	This study
306	MZ553896.1	TGAAGATTACTGGAGAGAACCCAGGATCATTTGGACTAGTAAGAAGCCAAAATGAGAACTTAAACATCGAAAGTGTTACAAAGAATAATAGTGATGATAATCTCAAGTATCTTAATTCTGTTGAGAAATACCTTGATGGTCAGCAAAACTTTGCAATCAGAAGGTATGATAACAACGGTAGAGCTTTATATGATATTAACTTAGCAAAAATGGA	This study
307	MZ553897.1	TGAAGATTACTGGAGAGAACCCAGGATCATTTGGACTAGTAAGAAGCCAAAATGAGAACTTAAACATCGCAAGTGTTACAAAGAATAATAGTGATGATAATCTCAAGTATCTTAATTCTGTTGAGGAATACCTTGATGGTCAGCAAAACTTTGCAATCAGAAGGTATGATAACAACGGTAGAGCTTTATATGATATTAACTTAGCAAAAATGGA	This study
308	MZ553898.1	TTAACCCCTTGGACTTGAAACAATAACAACTTCTCTTCACTAAAGATTACTGGAGAGAACCCAGGATCATTTGGATTAGTAAGAAGCCAAAATGACAACTTAAACATCGCAAGTGTTACAAAGAATGGTAGTGATGATAATCTCAAGTATCTTAATGCTGTTGAGAAGTACCTTGATGGTCAGCAAAACTTTGCAATCAGAAGGTATGATAACAACGGTAGAGCTTTATATGATATTAACTTAGCAAAAATGGAAAACCCCTCAACGG	This study
309	MZ553899.1	ATGAAACCTTAACCCCTTGGACTTGAAACAATAACAACTTCTCTTCACTAAAGATTACTGGAGAGAACCCAGGATCATTTGGATTAGTAAGAAGCCAAAATGACAACTTAAATATTTCAAGTGTTACAAAGAATGATATTGATAATAATCTCAAGTATCTCAATGCTGTTGAGAAATACCTTGATGGTCAGCAAAACTTTGCAATCAGAAGGTATGATAACAACGGTAGAGCTTTATATGATATTAACTTAGCAAAAATGGAAAACCCC	This study
310	MZ553900.1	TAAAGATTACTGGAGAGAACCCAGGATCATTTGGACTAGTAAGAAGCCAAAATGAGAACTTAAACATCGCAAGTGTTACAAAGAATGGTAGTGATGATAATCTCAAGTATCTCAATGCTGTTGAGAAATACCTTGATGGTCAGCAAAACTTTGCAATCAGAAGGTATGATAACGACGGTAGAGCTTTATATGATATTAACTTAGCAAAAATGGAAAACCCCTCAACGG	This study
311	MZ553901.1	ATGAAACCTTAACCCCTTGGACTTGAAACAATAACAACTTCTCTTCACTGAAGATTACTGGAGAGAACCCAGGATCATTTGGACTAGTAAGAAGCCAAAATGAGAACTTAAACATCGCAAGTGTTACAAAGAATGATAATAATGATAATCTCAAGTATCTTGATTCTGTTGAGAAATACCTTTATGGTCAGCAAAACTTTGCAATCAGAAGGTATGATAACAACGGTAGAGCTTTATATGATATTAACTTAGCAAAAATGGAAA	This study
312	MZ553902.1	TGAAGATTACTGGAGAGAACCCAGGATCATTTGGACTAGTAAGAAGCCAAAATGAGAACTTAAACATCGCAAGTGTTACAAAGAATAATAGTGATGATAATCTCAAGTATCTTAATTCTGTTGAGAAATACCTTGATGATCAGCAAAACTTTGCAATCAGAAGGTATGATAACAACGGTAGAGCTTTATATGATATTAACTTAGCAAAAATGGA	This study
313	MZ553903.1	TTTAACCCCTTGGACTTGAAACAATAACAACTTCTCTTCTCTAAAAATTACTGGAGAGAACCCAGGATCATTTGGATTAGTAAAAAGCAAAAATGAGAACTTAAACATCGCAAGTGTTACAAAAAATGGCAGTGATGATAATCTCAAGTATCTTAATAATGTTGAGAAGTACCTTAATGGTCAGCAAAACTTTGCAATCAGAAGGTATGATAACAACGGTAGAGCTTTATATGATATTAACTTAGCAAAAATGGAAAACCCCTCAACGG	This study
314	MZ553904.1	TAAAGATTACTGGAGAGAACCCAGGATCATTTGGATTAGTAAGAAGCCAAAATGACAACTTAAATATTTCAAGTGTTATAAAGAATGTTGATTATGATAATCTCAAGTATCTCAATGATGTTGAGAAATACCTTGATGGTCAGCAAAACTTTGCAATCAGAAGGTATGATAACAACGGTAGAGCTTTATATGATATTAACTTAGCAAAAATGGA	This study
315	MZ553905.1	TGAAGATTACTGGAGAGAACCCAGGATCATTTGGATTAGTAAGAAGCCAAAATGACAACTTAAATATTTCAAGTGTTAATAATGATAATCTCAAGTATCTCAATGCTGTTGAGAAATACCTTGATGGTCAGCAAAACTTTGCAATCAGAAGGTATGATAACAACGGTAGAGCTTTATATGATATTAACTTAGCAAAAATGGA	This study
316	MZ553906.1	TTAACCCCTTGGACTTGAAACAATAACAACTTCTCTTCACTAAAGATTACTGGAGAGAACCCAGGATCATTTGGATTAGTAAGAAGCCAAAATGACAACTTAAATATTTCAAGTGTTACAAAGAATGTTAGTTATGATAATCTCAAGTATCTTGAGAATCTTGAGAAATACCTTGATGATCAGCAAAACTTTGCAATCAGAAGGTATGATAACAACGGTAGAGCTTTATATGATATTAACTTAGCAAAAATGGAAA	This study
317	MZ553907.1	TTAACCCCTTGGACTTGAAACAATAACAACTTCTCTTCACTGAAGATTACTGGAGAGAACCCAGGATCATTTGGACTAGTAAGAAGCCAAAATGAGAACTTAAACATCGCAAGTGTTACAAAGAATGCTAGTGATGATAATCTCAAGTATCTTAATTCTGTTGAGAAATACCTTGATGGTCAGCAAAACTTTGCAATCAGAAGGTATGATAACAACGGTAGAGCTTTATATGATATTAACTTAGCAAAAATGGAAAACCCCTCAACGG	This study
318	MZ553908.1	TGAAGATTACTGGAGAGAACCCAGGATCATTTGGACTAGTAAGAAGCCAAAATGAGAACTTAAACATCGCAAGTGTTACAAAGGATGATAATAATGATAATCTCAAGTATCTTAATTCTGTTGAGAAATACCTTGATGGTCAGCAAAACTTTGCAATCAGAAGGTATGATAACAACGGTAGAGCTTTATATGATATTAACTTAGCAAAAATGG	This study
319	MZ553909.1	TAAAGATTACTGGAGAGAACCCAGGATCATTTGGATTAGTAAGAAGCCAAAATGACAACTTAAATATTTCAAGTGTTACAGAGAATGTTAGTGATGATAATCTCAAGTATCTCAATGCTGTTGAGAAATACCTTGATGGTCAGCAAAACTTTGCAATCAGAAGGTATGATAACAACGGTAGAGCTTTATATGATATTAACTTAGCAAAAATGGAAA	This study
320	MZ553910.1	TAAAGATTACTGGAGAGAACCCAGGATCATTTGGACTAGTAAGAAGCCAAAATGAGAACTTAGACATCGCAAGTGTTACAAAGAATGGTAGTGATGATAATCTCAAGTATCTCAATGCTGTTGAGAAATACCTTGATGATCAGCAAAACTTTGCAATCAGAAGGTATGATAACAACGGTAGAGCTTTATATGATATTAACTTAGCAAAAATGGA	This study
321	MZ553911.1	CTCTTCACTAAAGATTACTGGAGAGAACCCAGGATCATTTGGATTAGTAAGAAGCCAAAATGACAACTTAAATATTTCAAGTGTTACAAAGAATGTTAGTGATGATAATCTCAAGTATCTCGATGCTGTTGAGAAATACCTTGATGGTCAGCAAAACTTTGCAATCAGAAGGTATGATAACAACGGTAGAGCTTTATATGATATTAACTTAGCAAAAATGGA	This study
322	MZ553913.1	TTCACTAAAGATTACTGGAGAGAACCCAGGATCATTTGGACTAGTAAGAAGCCAAAATGAGAACTTAAACATCGCAAGTGTTACAAAGAATGGTGGTGATGATAATCTCAAGTATCTCAATGCTGTTGAGAAATACCTTGATGGTCAGCAAAACTTTGCAATCAGAAGGTATGATAACAACGGTAGAGCTTTATATGATATTAACTTAGCAAAAATGGA	This study
323	MZ553914.1	TAAAGATTACTGGAGAGAACCCAGGATCATTTGGATTAGTAAGAAGCCAAAATGACAACTTAAATATTTCAAGTGTTACAAAGAATGTTATTGATAATCTCAAGTATCTCAATGCTGTTGAGAAATACCTTGATGATCAGCAAAACTTTGCAATCAGAAGGTATGATAACAACGGTAGAGCTTTATATGATATTAACTTAGCAAAAATGGA	This study
* These sequences have not been deposited in GenBank
